# Supplementary material for: 4-Chloro-N-(2,3-dichloro­phen­yl)benzene­sulfonamide
Source: Acta Crystallogr Sect E Struct Rep Online. 2010 Dec 24;67(Pt 1):o232. doi: 10.1107/S1600536810053638 (PMC3050220; doi:10.1107/S1600536810053638)
Supplement: Supplementary file 2 [file e-67-0o232-Isup2.hkl]

# 
# h,k,l, Fc-squared, Fo-squared, sigma(Fo-squared) and status flag 
# 
data_I
_shelx_title ' S52 P21/C' 
_shelx_refln_list_code          4 
_shelx_F_calc_maximum      188.40 
_exptl_crystal_F_000       680.00 
_reflns_d_resolution_high  0.8378 
 
loop_ 
 _symmetry_equiv_pos_as_xyz 
 'x, y, z' 
 '-x, y+1/2, -z+1/2' 
 '-x, -y, -z' 
 'x, -y-1/2, z-1/2' 
 
_cell_length_a     7.2240 
_cell_length_b    14.9750 
_cell_length_c    13.1700 
_cell_angle_alpha  90.000 
_cell_angle_beta   97.160 
_cell_angle_gamma  90.000 
 
_shelx_F_squared_multiplier     1.000 
 
loop_ 
 _refln_index_h 
 _refln_index_k 
 _refln_index_l 
 _refln_F_squared_calc 
 _refln_F_squared_meas 
 _refln_F_squared_sigma 
 _refln_observed_status 
   1   0   0    21184.67    17430.62   4139.79 o 
   2   0   0     3659.22     3076.50    612.69 o 
   3   0   0     2527.11     2022.99    277.80 o 
   4   0   0      192.42      227.83     27.02 o 
   5   0   0        6.29       11.90      1.48 o 
   6   0   0      119.44      100.56     12.02 o 
   7   0   0      191.08      160.92     16.63 o 
   8   0   0       32.16       28.29      2.06 o 
   1   1   0      680.91      663.24     48.70 o 
   2   1   0     6815.55     6812.49    759.80 o 
   3   1   0     1666.67     1565.92    221.91 o 
   4   1   0        3.67        2.39      2.17 o 
   5   1   0      294.33      290.61     20.90 o 
   6   1   0      665.77      572.73     35.23 o 
   7   1   0       50.16       48.00      1.95 o 
   8   1   0       18.37       18.07      2.06 o 
   0   2   0        0.96       11.04      1.03 o 
   1   2   0     5257.00     5745.18     51.35 o 
   2   2   0     2302.86     2600.92    139.26 o 
   3   2   0        2.97        8.18      1.17 o 
   4   2   0      343.45      367.67     40.08 o 
   5   2   0       90.34      100.85     11.17 o 
   6   2   0       35.29       38.56      6.70 o 
   7   2   0       28.53       29.49      1.92 o 
   8   2   0      190.68      189.36      5.88 o 
   1   3   0    19811.77    21730.16    224.47 o 
   2   3   0     1508.79     1492.40     31.78 o 
   3   3   0       62.95       88.57      7.10 o 
   4   3   0      178.18      185.69     17.83 o 
   5   3   0      294.63      334.92     39.67 o 
   6   3   0       21.91       31.70      9.36 o 
   7   3   0       13.70       16.64      3.45 o 
   8   3   0       97.57       89.02      2.64 o 
   0   4   0     6248.19     6363.73     31.75 o 
   1   4   0     4809.25     5085.64     66.95 o 
   2   4   0     1984.23     2005.52     48.15 o 
   3   4   0     1109.68     1096.38     76.35 o 
   4   4   0       56.15       61.58      4.68 o 
   5   4   0     1254.68     1404.73    167.08 o 
   6   4   0      166.80      171.75     15.65 o 
   7   4   0       38.08       37.66      4.27 o 
   8   4   0        4.51        5.81      1.13 o 
   1   5   0     6311.54     6630.39     26.19 o 
   2   5   0       66.99       55.47      1.58 o 
   3   5   0        0.16       -0.29      2.79 o 
   4   5   0      151.42      202.33     13.97 o 
   5   5   0      613.88      697.01     91.02 o 
   6   5   0      426.88      516.99     64.68 o 
   7   5   0       29.93       33.65      6.00 o 
   8   5   0        0.93        0.94      2.18 o 
   0   6   0     1470.65     1655.48     15.76 o 
   1   6   0     1455.63     1429.27     53.79 o 
   2   6   0      232.70      223.93      4.53 o 
   3   6   0        0.64        8.34      4.85 o 
   4   6   0       18.12       17.57      1.77 o 
   5   6   0      130.27      156.51     19.56 o 
   6   6   0       27.80       36.99      8.11 o 
   7   6   0       27.89       32.34      7.32 o 
   8   6   0      238.99      258.57     25.77 o 
   1   7   0     3966.15     4174.16     49.90 o 
   2   7   0      246.73      281.55      5.50 o 
   3   7   0      549.97      604.69     30.22 o 
   4   7   0       27.20       20.91      5.78 o 
   5   7   0        0.96        0.09      2.23 o 
   6   7   0      248.15      307.08     37.57 o 
   7   7   0        0.12        3.93      1.84 o 
   0   8   0        5.58       15.56      1.89 o 
   1   8   0      827.50      777.26     30.50 o 
   2   8   0      553.66      569.00      9.58 o 
   3   8   0        0.55        2.03      2.70 o 
   4   8   0     1151.81     1365.85    117.16 o 
   5   8   0      666.63      814.79    110.75 o 
   6   8   0        7.29        9.50      1.88 o 
   7   8   0       14.49       18.17      2.40 o 
   1   9   0      854.39      906.96     10.92 o 
   2   9   0     1819.71     1947.50    113.65 o 
   3   9   0       54.87       52.86      3.70 o 
   4   9   0      525.94      577.45     41.17 o 
   5   9   0        3.12        1.85      2.82 o 
   6   9   0        0.25       -1.12      3.16 o 
   7   9   0      211.85      229.23     24.80 o 
   0  10   0     1732.68     1675.59     22.09 o 
   1  10   0       47.53       91.30     31.21 o 
   2  10   0     1135.61     1207.40     34.72 o 
   3  10   0      448.15      432.79     13.21 o 
   4  10   0      312.72      351.31     27.44 o 
   5  10   0       53.27       68.13     13.88 o 
   6  10   0        1.62        3.10      2.12 o 
   7  10   0       76.07       79.53      5.54 o 
   1  11   0      116.03      110.05      4.79 o 
   2  11   0      246.27      263.86      5.74 o 
   3  11   0      195.12      221.98     13.13 o 
   4  11   0      550.70      646.49     47.64 o 
   5  11   0      160.75      164.19     11.37 o 
   6  11   0        6.86        6.59      1.71 o 
   0  12   0      691.63      736.67     16.37 o 
   1  12   0     1178.09     1206.79     15.07 o 
   2  12   0      545.28      578.17     10.81 o 
   3  12   0      319.58      356.80      7.67 o 
   4  12   0       28.96       33.85      3.17 o 
   5  12   0      159.02      185.74     16.59 o 
   6  12   0       29.53       29.36      2.21 o 
   1  13   0        3.67        5.50      1.83 o 
   2  13   0       43.95       39.12      2.32 o 
   3  13   0       77.38       70.98      4.53 o 
   4  13   0      184.71      203.60      9.86 o 
   5  13   0       40.50       40.69      2.38 o 
   0  14   0       33.82       38.75      3.39 o 
   1  14   0      145.36      153.50      3.34 o 
   2  14   0       15.88       16.44      2.49 o 
   3  14   0       24.35       28.16      2.37 o 
   4  14   0      317.61      325.15     17.53 o 
   5  14   0      142.24      142.14      9.23 o 
   1  15   0      217.89      208.43      4.45 o 
   2  15   0       12.01       15.83      2.16 o 
   3  15   0      191.73      197.82     10.76 o 
   4  15   0       96.12      104.44      2.29 o 
   0  16   0      328.48      323.53      8.75 o 
   1  16   0      220.62      215.77     11.30 o 
   2  16   0       73.40       84.31      2.14 o 
   3  16   0      239.75      226.32      4.39 o 
   1  17   0       86.21       90.89      3.84 o 
   2  17   0      120.99      116.24      2.62 o 
  -8   1   1       27.12       19.68      1.95 o 
  -7   1   1        4.66        2.85      3.98 o 
  -6   1   1     1523.67     1172.29     19.49 o 
  -5   1   1      220.78      155.93      4.75 o 
  -4   1   1     2687.63     1232.25     15.85 o 
  -3   1   1     5388.31      765.51     11.48 o 
  -2   1   1      429.31      331.00      5.63 o 
  -1   1   1      421.38      367.08      4.45 o 
   0   1   1      655.80      567.10      4.45 o 
   1   1   1     1247.71     1159.62      8.39 o 
   2   1   1     1509.32     1412.44     11.88 o 
   3   1   1     1478.57     1406.17     14.14 o 
   4   1   1      254.75      276.78      7.68 o 
   5   1   1     4292.38     3966.96     34.09 o 
   6   1   1     2155.23     1863.99     24.52 o 
   7   1   1      148.90      149.17      4.88 o 
  -8   2   1       18.13       13.30      1.78 o 
  -7   2   1        0.37        1.06      3.39 o 
  -6   2   1        9.77        7.99      2.13 o 
  -5   2   1     2729.99     2803.86     27.77 o 
  -4   2   1        2.28        3.80      2.33 o 
  -3   2   1     2050.58     2434.38     20.56 o 
  -2   2   1     1976.62     1910.67     14.59 o 
  -1   2   1     1112.31      971.90      8.23 o 
   0   2   1      661.99      563.24      5.44 o 
   1   2   1       35.69       28.32      1.27 o 
   2   2   1      122.19      113.09      3.27 o 
   3   2   1      119.39      204.62      5.77 o 
   4   2   1     6871.46     6788.26     43.05 o 
   5   2   1      369.38      331.29      8.58 o 
   6   2   1     2320.35     2083.62     26.19 o 
   7   2   1      441.28      399.24     11.17 o 
  -8   3   1       12.66       11.76      1.75 o 
  -7   3   1       32.10       38.92      2.85 o 
  -6   3   1       11.66       13.82      2.95 o 
  -5   3   1      935.19     1167.19     21.44 o 
  -4   3   1      130.40      188.66      5.36 o 
  -3   3   1       67.69      101.39      3.12 o 
  -2   3   1     4047.29     4322.71     25.76 o 
  -1   3   1       27.91       57.64      1.78 o 
   0   3   1      889.47      795.44      7.64 o 
   1   3   1    11879.44    11917.30    122.80 o 
   2   3   1      157.97      121.00      3.54 o 
   3   3   1     1267.20     1347.26     14.93 o 
   4   3   1       85.80       79.67      2.57 o 
   5   3   1      159.84      142.79      4.67 o 
   6   3   1       72.37       62.55      3.33 o 
   7   3   1      245.20      211.66      6.16 o 
   8   3   1        0.13        0.00      2.74 o 
  -8   4   1       80.46       89.17      2.68 o 
  -7   4   1      390.92      476.37     14.16 o 
  -6   4   1       54.63       64.28      4.80 o 
  -5   4   1      167.94      203.41      6.29 o 
  -4   4   1     5470.96     7053.39     48.51 o 
  -3   4   1      646.55      767.39     12.53 o 
  -2   4   1     4064.57     4319.66     27.15 o 
  -1   4   1      661.27      577.36      7.86 o 
   0   4   1    14029.66    13696.30    139.94 o 
   1   4   1    24246.86    26332.04    225.20 o 
   2   4   1      111.92      100.04      3.02 o 
   3   4   1     3744.67     4055.63     29.29 o 
   4   4   1        2.12       -1.51      3.22 o 
   5   4   1      192.45      207.95      6.05 o 
   6   4   1      233.26      235.09      7.43 o 
   7   4   1        3.53        6.41      2.13 o 
   8   4   1       35.98       37.49      1.99 o 
  -8   5   1        0.98        2.67      3.63 o 
  -7   5   1       12.53       16.59      3.81 o 
  -6   5   1      142.02      185.90      5.80 o 
  -5   5   1     1058.25     1327.31     22.86 o 
  -4   5   1     1554.35     1928.58     23.98 o 
  -3   5   1       54.44       45.46      2.92 o 
  -2   5   1     1389.35     1341.46     14.68 o 
  -1   5   1     3970.27     3576.67     23.53 o 
   0   5   1      121.30      120.49      3.78 o 
   1   5   1      227.14      206.29      5.27 o 
   2   5   1     1514.04     1581.13     15.84 o 
   3   5   1       55.77       45.43      2.13 o 
   4   5   1      399.42      408.58     10.28 o 
   5   5   1     3402.76     3393.01     34.12 o 
   6   5   1        4.46        2.50      4.04 o 
   7   5   1       46.73       44.35      2.88 o 
   8   5   1      111.06      117.77      3.43 o 
  -8   6   1        0.16        1.34      3.56 o 
  -7   6   1      249.08      320.94      9.46 o 
  -6   6   1      405.98      541.42     14.61 o 
  -5   6   1      334.30      431.22     12.64 o 
  -4   6   1       72.39       80.26      3.81 o 
  -3   6   1      795.18      918.38     23.47 o 
  -2   6   1       10.01       18.72      1.30 o 
  -1   6   1        5.26        5.59      2.61 o 
   0   6   1     2835.17     3064.51    140.09 o 
   1   6   1      768.12      730.58     46.89 o 
   2   6   1       41.05       47.03      1.65 o 
   3   6   1     3189.57     3816.49    382.97 o 
   4   6   1       36.68       36.69      5.25 o 
   5   6   1      351.39      410.81     58.35 o 
   6   6   1      419.24      454.06     71.17 o 
   7   6   1       93.88       97.96     12.94 o 
  -7   7   1      232.07      254.53     49.48 o 
  -6   7   1       20.40       26.01      3.55 o 
  -5   7   1      299.48      337.02     25.45 o 
  -4   7   1      603.41      667.84     28.56 o 
  -3   7   1     3674.76     4111.91     90.50 o 
  -2   7   1      123.55      121.67      2.43 o 
  -1   7   1      190.14      176.73      3.93 o 
   0   7   1      517.45      496.04     32.33 o 
   1   7   1     3067.79     3354.06    198.97 o 
   2   7   1        3.48       14.17      4.03 o 
   3   7   1      351.37      372.96     46.98 o 
   4   7   1      168.76      207.91     30.43 o 
   5   7   1       85.70       93.50     12.06 o 
   6   7   1       10.52       14.77      3.12 o 
   7   7   1       84.18      110.24     12.99 o 
  -7   8   1      121.39      135.62     18.03 o 
  -6   8   1      265.89      279.05     33.44 o 
  -5   8   1     1938.91     2278.59    149.37 o 
  -4   8   1     3650.14     4007.70    155.86 o 
  -3   8   1        8.53        4.06      2.49 o 
  -2   8   1     3702.88     3636.65     32.28 o 
  -1   8   1     3445.00     3506.94     91.29 o 
   0   8   1       11.23       18.16      1.41 o 
   1   8   1     1989.31     2110.71    138.95 o 
   2   8   1     4614.74     5347.31    404.21 o 
   3   8   1       30.05       31.37      1.87 o 
   4   8   1      447.88      519.88     47.57 o 
   5   8   1        0.73        2.15      4.71 o 
   6   8   1       67.64       71.73      8.94 o 
   7   8   1      225.06      241.58     20.09 o 
  -7   9   1        0.28       -2.47      2.47 o 
  -6   9   1       32.84       35.55      2.90 o 
  -5   9   1      108.44      121.00     11.09 o 
  -4   9   1      187.00      179.51      3.81 o 
  -3   9   1     1082.54     1161.06     34.19 o 
  -2   9   1     1351.18     1367.29     14.14 o 
  -1   9   1      145.13      175.70      3.72 o 
   0   9   1     2731.34     2832.53     91.96 o 
   1   9   1     1199.52     1247.14     52.36 o 
   2   9   1      179.90      222.87     10.48 o 
   3   9   1      202.30      205.51     21.71 o 
   4   9   1      488.70      538.37     51.35 o 
   5   9   1      107.79      115.52     12.75 o 
   6   9   1        2.68       -3.55      3.55 o 
   7   9   1       13.75       14.11      1.35 o 
  -7  10   1       26.55       23.69      2.54 o 
  -6  10   1       19.88       20.51      2.19 o 
  -5  10   1       75.16       89.99      2.87 o 
  -4  10   1      283.70      315.74      8.29 o 
  -3  10   1       61.06       66.48      2.50 o 
  -2  10   1      225.57      231.83      5.09 o 
  -1  10   1       24.46       27.57      1.73 o 
   0  10   1      306.18      281.57     14.60 o 
   1  10   1      187.07      180.28      3.84 o 
   2  10   1       54.80       73.04      4.24 o 
   3  10   1       17.50       33.07      2.27 o 
   4  10   1       14.75       14.83      2.16 o 
   5  10   1        7.07       11.45      2.03 o 
   6  10   1       32.33       37.33      1.90 o 
   7  10   1       61.62       64.10      2.20 o 
  -6  11   1       58.47       71.79      8.03 o 
  -5  11   1      122.02      125.68      6.47 o 
  -4  11   1       45.34       58.16      6.77 o 
  -3  11   1     2030.36     2142.66     45.42 o 
  -2  11   1      333.89      370.66     10.85 o 
  -1  11   1      176.55      186.87      9.69 o 
   0  11   1      874.53      906.77     30.37 o 
   1  11   1        8.07       12.96      2.61 o 
   2  11   1       14.61       19.06      6.98 o 
   3  11   1        0.28       -2.21      6.48 o 
   4  11   1      232.18      240.61     26.39 o 
   5  11   1      184.85      205.32      8.76 o 
   6  11   1      141.04      150.30     11.34 o 
  -6  12   1       21.31       20.86      1.89 o 
  -5  12   1       67.00       80.91      2.46 o 
  -4  12   1      116.86      124.20      5.94 o 
  -3  12   1       29.96       26.10      2.90 o 
  -2  12   1      801.94      839.19     12.72 o 
  -1  12   1     1176.06     1225.30     23.46 o 
   0  12   1        1.85        5.50      2.11 o 
   1  12   1      156.99      179.17      7.45 o 
   2  12   1     1060.59     1047.13     66.08 o 
   3  12   1       12.60       13.93      2.15 o 
   4  12   1        8.37        7.64      1.98 o 
   5  12   1      237.57      243.19     12.86 o 
   6  12   1        0.79       -0.70      2.10 o 
  -5  13   1       60.38       64.98      8.20 o 
  -4  13   1        2.32        0.66      3.01 o 
  -3  13   1      220.65      237.31      8.01 o 
  -2  13   1       94.24      113.92      3.06 o 
  -1  13   1      621.74      637.27     11.86 o 
   0  13   1      670.81      723.04     14.82 o 
   1  13   1      573.36      621.74     20.47 o 
   2  13   1       14.68       21.04      3.22 o 
   3  13   1      231.76      259.77      5.74 o 
   4  13   1       18.38       20.49      1.96 o 
   5  13   1      162.55      155.06      5.19 o 
  -5  14   1        0.78       -0.20      2.19 o 
  -4  14   1      131.32      134.45      6.23 o 
  -3  14   1       29.85       36.91      2.17 o 
  -2  14   1      226.70      210.36     12.52 o 
  -1  14   1       15.08       21.32      2.13 o 
   0  14   1       23.63       28.72      2.16 o 
   1  14   1        7.28       17.46      8.69 o 
   2  14   1       97.95      108.60      3.57 o 
   3  14   1      276.38      293.99     13.51 o 
   4  14   1        2.88        1.02      2.68 o 
   5  14   1        0.28        2.74      1.32 o 
  -4  15   1       38.25       49.37      1.64 o 
  -3  15   1       21.97       23.36      1.78 o 
  -2  15   1      143.76      124.01      2.83 o 
  -1  15   1      103.72      119.73      2.85 o 
   0  15   1        0.36       -0.16      2.99 o 
   1  15   1      255.99      237.90      5.23 o 
   2  15   1        9.07       17.57      2.81 o 
   3  15   1       29.35       18.51      2.74 o 
   4  15   1       69.98       68.08      3.16 o 
  -3  16   1        4.77        3.40      1.85 o 
  -2  16   1        4.17        7.70      2.50 o 
  -1  16   1      181.43      171.11      3.73 o 
   0  16   1      288.91      291.97      5.78 o 
   1  16   1       42.46       37.21      1.84 o 
   2  16   1      121.45      110.65      2.38 o 
   3  16   1      283.72      260.65      5.39 o 
  -2  17   1        0.82        1.36      1.94 o 
  -1  17   1       30.56       21.45      1.45 o 
   0  17   1       11.00        8.09      2.01 o 
   1  17   1       29.43       34.01      2.06 o 
   2  17   1       74.02       63.06      1.65 o 
  -8   0   2      168.09      160.21      4.74 o 
  -7   0   2        3.38        5.21      2.26 o 
  -6   0   2     2078.34     1561.75     24.25 o 
  -5   0   2       91.01       62.85      3.23 o 
  -4   0   2      615.33      431.82     10.88 o 
  -3   0   2    18570.40    16075.85     77.94 o 
  -2   0   2      280.20      240.36      5.56 o 
  -1   0   2    10223.97    12666.14    111.84 o 
   0   0   2     4457.81     5232.23     22.71 o 
   1   0   2     5020.88     5511.45     25.51 o 
   2   0   2     5132.75     4998.60     26.75 o 
   3   0   2       18.52       40.77      1.71 o 
   4   0   2     3152.72     3152.84     26.44 o 
   5   0   2        7.30        6.72      2.16 o 
   6   0   2      498.84      431.34     12.35 o 
   7   0   2       65.20       63.33      3.02 o 
  -8   1   2       12.35       13.47      1.99 o 
  -7   1   2       27.80       16.12      2.91 o 
  -6   1   2      479.25      200.01      5.93 o 
  -5   1   2      132.80       42.28      3.06 o 
  -4   1   2        9.91        2.74      4.08 o 
  -3   1   2      116.60      121.61      3.54 o 
  -2   1   2     1032.17     1048.21     10.06 o 
  -1   1   2    16573.77    17896.40    139.31 o 
   0   1   2     1731.95     1674.59     10.03 o 
   1   1   2      476.64      433.56      5.38 o 
   2   1   2     6776.48     6935.39     34.25 o 
   3   1   2      190.46      226.44      5.99 o 
   4   1   2      431.70      413.18      9.29 o 
   5   1   2     1313.61     1222.21     18.23 o 
   6   1   2      357.00      344.26      9.47 o 
   7   1   2       15.63       16.18      2.47 o 
  -8   2   2       38.32       33.54      2.20 o 
  -7   2   2       59.42       36.91      2.98 o 
  -6   2   2       10.27        1.44      5.73 o 
  -5   2   2      140.88       54.44      3.16 o 
  -4   2   2      601.12      439.10      9.35 o 
  -3   2   2      666.41      629.99      9.42 o 
  -2   2   2      675.62      644.46      8.06 o 
  -1   2   2     1881.13     1766.23     12.06 o 
   0   2   2      819.21      736.27      6.85 o 
   1   2   2      110.80      116.27      3.41 o 
   2   2   2     5993.82     6251.00     32.58 o 
   3   2   2     1180.27     1205.99     13.75 o 
   4   2   2       46.42       41.54      2.23 o 
   5   2   2      743.71      704.82     13.89 o 
   6   2   2      733.38      718.84     15.65 o 
   7   2   2       21.79       25.24      2.40 o 
   8   2   2        5.20        2.64      3.15 o 
  -8   3   2      108.34       78.94      2.61 o 
  -7   3   2      906.73      823.38     15.82 o 
  -6   3   2        0.62       -6.48      6.48 o 
  -5   3   2      960.38     1024.93     17.55 o 
  -4   3   2       94.36       88.57      3.02 o 
  -3   3   2     1578.61     1792.65     17.28 o 
  -2   3   2      752.00      790.83      9.67 o 
  -1   3   2        3.38       83.85      2.57 o 
   0   3   2    35493.66    32187.53    240.25 o 
   1   3   2     5484.71     5122.64     26.88 o 
   2   3   2      309.17      303.01      6.08 o 
   3   3   2     4062.83     4104.39     28.50 o 
   4   3   2      134.35       96.35      2.99 o 
   5   3   2        1.59        5.14      2.06 o 
   6   3   2      864.62      894.44     17.23 o 
   7   3   2      145.34      120.80      3.64 o 
   8   3   2       15.32       17.97      1.75 o 
  -8   4   2       80.09       99.57      3.36 o 
  -7   4   2        0.49       -6.96      6.96 o 
  -6   4   2      134.03      156.21      5.22 o 
  -5   4   2       66.67       59.94      3.64 o 
  -4   4   2      982.85     1142.25     16.78 o 
  -3   4   2        1.45       -2.88      4.11 o 
  -2   4   2       67.90       63.27      2.16 o 
  -1   4   2      336.81      373.06      6.40 o 
   0   4   2     9126.07     8749.19     40.71 o 
   1   4   2     3939.91     3852.70     23.43 o 
   2   4   2      669.33      854.07     10.85 o 
   3   4   2      772.18      851.11     12.48 o 
   4   4   2      597.04      521.83     11.31 o 
   5   4   2     1166.64     1186.53     18.85 o 
   6   4   2       63.69       66.73      3.29 o 
   7   4   2      175.65      161.09      4.81 o 
   8   4   2       11.80       12.45      1.68 o 
  -8   5   2       17.94       21.64      2.71 o 
  -7   5   2        0.80        3.22      3.22 o 
  -6   5   2      773.47      923.35     19.85 o 
  -5   5   2      256.38      293.65      8.84 o 
  -4   5   2      733.51      814.00     14.98 o 
  -3   5   2     1167.37     1254.52     15.95 o 
  -2   5   2      152.77      159.93      4.99 o 
  -1   5   2     4156.62     3899.22     25.18 o 
   0   5   2     2756.26     2732.11     19.60 o 
   1   5   2      298.11      314.76      6.56 o 
   2   5   2     2059.50     2007.79     18.51 o 
   3   5   2      334.73      305.95      8.10 o 
   4   5   2      822.97      853.25     15.06 o 
   5   5   2      309.87      308.10      8.95 o 
   6   5   2      640.60      623.85     14.59 o 
   7   5   2       60.82       56.61      2.95 o 
   8   5   2       16.41       18.52      1.68 o 
  -8   6   2      102.65      112.63      3.33 o 
  -7   6   2      182.06      252.42      7.97 o 
  -6   6   2      187.18      200.45      5.77 o 
  -5   6   2      236.01      271.10      7.98 o 
  -4   6   2     2121.71     2296.21     25.92 o 
  -3   6   2      138.99      122.55      3.54 o 
  -2   6   2      615.36      650.53     10.82 o 
  -1   6   2        3.74       28.66      1.75 o 
   0   6   2      707.26      518.46      8.77 o 
   1   6   2     1265.65     1320.26     14.56 o 
   2   6   2     5300.94     5441.08     35.90 o 
   3   6   2      295.85      286.32      8.44 o 
   4   6   2      469.34      455.64     11.60 o 
   5   6   2      851.09      850.69     16.99 o 
   6   6   2      108.10      131.61      3.91 o 
   7   6   2      212.16      201.94      6.36 o 
  -7   7   2      210.78      234.01      7.53 o 
  -6   7   2        1.60        8.71      3.36 o 
  -5   7   2        0.98       14.84      3.63 o 
  -4   7   2       56.85       67.86      3.84 o 
  -3   7   2       51.68       53.31      2.92 o 
  -2   7   2      492.17      497.03     10.37 o 
  -1   7   2      259.74      210.32      5.82 o 
   0   7   2     1114.76     1020.04     13.37 o 
   1   7   2      771.24      706.08     11.47 o 
   2   7   2     1066.90     1028.88     14.90 o 
   3   7   2     2699.87     2571.31     26.34 o 
   4   7   2     1167.91     1230.60     19.48 o 
   5   7   2        6.70        1.89      4.39 o 
   6   7   2      401.34      378.33     10.24 o 
   7   7   2      139.42      142.62      4.40 o 
  -7   8   2        5.22        1.44      4.80 o 
  -6   8   2       33.19       32.17      3.60 o 
  -5   8   2     1082.83     1200.92     21.84 o 
  -4   8   2      124.11      136.97      4.57 o 
  -3   8   2       59.19       69.92      3.33 o 
  -2   8   2      821.49      819.49     14.21 o 
  -1   8   2       82.33      101.67      3.09 o 
   0   8   2      657.71      683.52     12.00 o 
   1   8   2     4634.50     4601.30     34.45 o 
   2   8   2      370.57      404.10     10.00 o 
   3   8   2        0.84        3.12      3.63 o 
   4   8   2     1428.58     1523.54     22.79 o 
   5   8   2       31.66       33.71      2.61 o 
   6   8   2       41.51       44.04      3.19 o 
   7   8   2      191.31      171.85      5.09 o 
  -7   9   2       41.73       51.18      2.88 o 
  -6   9   2        4.49        8.67      3.09 o 
  -5   9   2      517.36      599.28     16.12 o 
  -4   9   2       23.54       37.27      3.63 o 
  -3   9   2      128.91      131.46      4.36 o 
  -2   9   2      593.01      642.18     13.52 o 
  -1   9   2      161.30      203.06      5.98 o 
   0   9   2        6.73       -2.43      3.57 o 
   1   9   2     9691.52     9879.23     60.38 o 
   2   9   2      149.84      175.41      5.15 o 
   3   9   2      617.04      649.38     14.70 o 
   4   9   2     1028.12     1068.83     19.71 o 
   5   9   2      305.91      321.06      9.81 o 
   6   9   2      105.22      104.63      3.78 o 
   7   9   2       21.95       14.68      1.99 o 
  -7  10   2       81.85       95.94      2.99 o 
  -6  10   2      185.14      219.45      7.53 o 
  -5  10   2      140.05      162.96      5.46 o 
  -4  10   2        0.21        0.00      6.62 o 
  -3  10   2      640.14      696.10     16.22 o 
  -2  10   2      289.02      290.96      9.05 o 
  -1  10   2      111.20       91.91      3.23 o 
   0  10   2        1.85        8.91      2.09 o 
   1  10   2      371.41      372.37     11.17 o 
   2  10   2     1473.01     1442.28     21.77 o 
   3  10   2      839.77      843.40     17.13 o 
   4  10   2      647.18      704.27     16.25 o 
   5  10   2      414.68      413.81     12.58 o 
   6  10   2      260.03      258.42      7.64 o 
  -6  11   2       30.83       43.59      2.81 o 
  -5  11   2      340.37      420.50     11.23 o 
  -4  11   2       23.62       31.03      3.53 o 
  -3  11   2       57.08       65.66      3.81 o 
  -2  11   2      182.31      193.09      5.84 o 
  -1  11   2      198.61      201.19      6.46 o 
   0  11   2       33.97       27.95      2.71 o 
   1  11   2       71.02       76.21      3.36 o 
   2  11   2      229.75      252.19      7.77 o 
   3  11   2       25.23       22.97      2.71 o 
   4  11   2     1022.60     1096.77     20.26 o 
   5  11   2      123.94      133.33      4.02 o 
   6  11   2       36.21       36.05      2.37 o 
  -6  12   2      204.43      223.98      6.47 o 
  -5  12   2       24.74       32.23      3.09 o 
  -4  12   2      545.61      603.07     15.64 o 
  -3  12   2        2.80        6.00      2.81 o 
  -2  12   2      104.92      111.90      4.15 o 
  -1  12   2        9.54        8.40      2.71 o 
   0  12   2      101.66       98.96      3.98 o 
   1  12   2      152.66      135.51      4.36 o 
   2  12   2      394.62      386.93     10.99 o 
   3  12   2       10.69       10.90      2.71 o 
   4  12   2      130.80      119.02      4.09 o 
   5  12   2       82.26       80.13      3.23 o 
   6  12   2       81.24       76.10      2.57 o 
  -5  13   2       69.04       73.26      3.19 o 
  -4  13   2       19.64       23.42      3.02 o 
  -3  13   2       49.61       59.37      3.74 o 
  -2  13   2      285.13      306.86      9.15 o 
  -1  13   2      273.95      270.01      8.05 o 
   0  13   2      243.46      241.28      6.95 o 
   1  13   2       25.31       20.68      2.74 o 
   2  13   2        2.15       10.87      2.71 o 
   3  13   2      841.80      849.37     17.47 o 
   4  13   2      121.73      116.20      3.81 o 
   5  13   2       29.97       28.12      2.16 o 
  -5  14   2       95.63       92.87      2.82 o 
  -4  14   2        4.96        9.77      2.19 o 
  -3  14   2        6.68       -2.67      5.07 o 
  -2  14   2        1.76       10.76      2.30 o 
  -1  14   2        0.09       -2.02      4.73 o 
   0  14   2        8.52        6.75      2.37 o 
   1  14   2      116.40      123.22      4.33 o 
   2  14   2      274.91      295.52      9.15 o 
   3  14   2      214.28      222.17      6.46 o 
   4  14   2        2.08       -1.54      3.53 o 
   5  14   2       55.21       54.62      2.16 o 
  -4  15   2        0.32       -3.26      3.26 o 
  -3  15   2        1.52       -1.44      4.08 o 
  -2  15   2        9.76        9.50      2.50 o 
  -1  15   2       18.58       16.39      2.67 o 
   0  15   2       59.92       52.87      3.33 o 
   1  15   2        4.12        0.00      3.80 o 
   2  15   2        4.28        1.06      2.40 o 
   3  15   2        9.88       11.21      1.78 o 
   4  15   2       36.19       35.88      2.13 o 
  -3  16   2        2.31        5.42      1.75 o 
  -2  16   2       79.16       83.50      3.02 o 
  -1  16   2       45.16       47.85      2.88 o 
   0  16   2       40.82       41.88      2.71 o 
   1  16   2       28.57       29.49      2.33 o 
   2  16   2       52.22       53.52      2.68 o 
   3  16   2       31.07       30.39      2.13 o 
  -2  17   2       90.14       85.28      2.68 o 
  -1  17   2      276.25      262.97      7.61 o 
   0  17   2      482.94      462.03     10.05 o 
   1  17   2        5.96        3.19      1.68 o 
   2  17   2       33.76       31.42      1.85 o 
  -8   1   3        6.45        1.95      4.39 o 
  -7   1   3       21.83       18.69      3.29 o 
  -6   1   3        4.08        5.90      3.15 o 
  -5   1   3      148.53      111.27      4.05 o 
  -4   1   3      846.16      907.59     14.18 o 
  -3   1   3     2381.71     2829.73     21.88 o 
  -2   1   3      193.57      247.16      5.31 o 
  -1   1   3     9295.44     9789.17     41.81 o 
   0   1   3     2729.47     2738.76     15.76 o 
   1   1   3     4828.97     5039.00     25.75 o 
   2   1   3     2429.21     2402.67     17.85 o 
   3   1   3     1780.20     1781.74     17.32 o 
   4   1   3       11.37       13.58      1.78 o 
   5   1   3       16.02       17.49      2.30 o 
   6   1   3      231.31      206.20      6.05 o 
   7   1   3       11.42        9.50      2.13 o 
   8   1   3       21.05       19.31      1.82 o 
  -8   2   3      241.79      176.09      5.64 o 
  -7   2   3        0.43        2.30      5.31 o 
  -6   2   3        7.19        5.69      5.69 o 
  -5   2   3       80.21       66.92      3.12 o 
  -4   2   3       12.84       10.49      1.92 o 
  -3   2   3      409.94      391.61      7.60 o 
  -2   2   3     3121.99     2900.29     19.21 o 
  -1   2   3       43.39       48.05      1.51 o 
   0   2   3       55.52       36.57      1.41 o 
   1   2   3     3713.78     3362.60     20.14 o 
   2   2   3     5721.37     5958.68     32.69 o 
   3   2   3     2256.18     2423.12     21.02 o 
   4   2   3     1028.18      977.49     14.70 o 
   5   2   3     1221.34     1162.99     18.37 o 
   6   2   3      163.11      180.25      5.50 o 
   7   2   3        3.79        6.20      1.99 o 
   8   2   3      162.69      151.15      4.64 o 
  -8   3   3       98.17       67.70      3.19 o 
  -7   3   3        2.56        4.66      2.64 o 
  -6   3   3      135.07      125.79      3.98 o 
  -5   3   3      285.17      260.45      7.95 o 
  -4   3   3      453.84      515.71     10.57 o 
  -3   3   3      535.79      606.88      9.77 o 
  -2   3   3     7092.19     7300.57     37.48 o 
  -1   3   3       75.12       65.13      2.03 o 
   0   3   3     6875.04     6476.74     31.77 o 
   1   3   3      962.69      890.09      9.66 o 
   2   3   3       93.54       90.19      2.54 o 
   3   3   3     1470.03     1439.87     15.97 o 
   4   3   3      530.02      541.27     11.30 o 
   5   3   3      289.32      278.60      7.92 o 
   6   3   3     1458.68     1389.58     21.28 o 
   7   3   3       46.63       55.57      2.71 o 
   8   3   3       28.41       30.11      1.85 o 
  -8   4   3       23.07       24.21      2.19 o 
  -7   4   3       18.46       14.06      2.88 o 
  -6   4   3        0.01       -1.75      4.94 o 
  -5   4   3      122.42      108.92      3.85 o 
  -4   4   3      254.28      252.92      7.12 o 
  -3   4   3     1213.63     1163.63     14.47 o 
  -2   4   3      401.75      420.38      7.74 o 
  -1   4   3        0.63        3.08      1.27 o 
   0   4   3    20119.46    19080.81    185.63 o 
   1   4   3        4.69       12.89      1.23 o 
   2   4   3      788.86      799.04     10.86 o 
   3   4   3     1410.24     1365.50     16.29 o 
   4   4   3      408.01      414.14     10.24 o 
   5   4   3      158.90      150.95      4.67 o 
   6   4   3      133.52      134.95      4.12 o 
   7   4   3       12.50       18.44      2.16 o 
  -8   5   3       85.86       77.27      2.61 o 
  -7   5   3       13.97       21.94      2.91 o 
  -6   5   3      180.56      164.97      5.12 o 
  -5   5   3      330.12      342.06      9.61 o 
  -4   5   3       23.40       20.92      2.43 o 
  -3   5   3     1086.08     1044.20     14.46 o 
  -2   5   3     1453.97     1351.96     14.77 o 
  -1   5   3     2857.52     2496.14     19.39 o 
   0   5   3      390.24      380.57      7.12 o 
   1   5   3     6615.20     6449.94     36.22 o 
   2   5   3     8741.28     9436.92     50.23 o 
   3   5   3      974.07      991.39     14.42 o 
   4   5   3       56.57       51.63      2.64 o 
   5   5   3      375.60      348.54      9.58 o 
   6   5   3        2.59        3.84      4.42 o 
   7   5   3      339.81      313.31      8.27 o 
  -8   6   3        7.44        7.85      1.78 o 
  -7   6   3        1.11        0.79      5.07 o 
  -6   6   3       31.86       36.49      3.50 o 
  -5   6   3       37.49       40.26      3.57 o 
  -4   6   3       22.94       24.31      2.98 o 
  -3   6   3        2.01        2.57      1.99 o 
  -2   6   3      245.19      256.34      7.47 o 
  -1   6   3     3511.45     3445.81     25.44 o 
   0   6   3     3566.29     3259.52     24.25 o 
   1   6   3      178.71      176.31      5.12 o 
   2   6   3      470.73      468.59      9.54 o 
   3   6   3       46.95       27.00      1.92 o 
   4   6   3      431.88      409.78     11.28 o 
   5   6   3      281.04      279.91      8.71 o 
   6   6   3       63.35       69.47      3.46 o 
   7   6   3      136.58      129.87      3.88 o 
  -7   7   3       15.78       12.89      2.71 o 
  -6   7   3        7.99       15.12      3.22 o 
  -5   7   3       13.73        0.96      7.06 o 
  -4   7   3     1497.49     1678.29     22.83 o 
  -3   7   3      280.80      326.34      9.50 o 
  -2   7   3      143.86      135.73      4.16 o 
  -1   7   3      682.75      599.33     10.69 o 
   0   7   3     3545.38     3488.97     27.19 o 
   1   7   3     9508.81     9895.23     54.43 o 
   2   7   3       40.66       34.85      2.16 o 
   3   7   3      190.95      173.39      5.67 o 
   4   7   3      637.65      623.27     14.11 o 
   5   7   3      542.27      571.87     14.19 o 
   6   7   3        8.25       12.44      2.54 o 
   7   7   3        0.24        1.20      1.99 o 
  -7   8   3        0.11        1.75      2.19 o 
  -6   8   3        6.40        3.98      4.87 o 
  -5   8   3      338.74      360.12     10.88 o 
  -4   8   3        0.68        5.90      2.95 o 
  -3   8   3     1261.74     1287.27     19.34 o 
  -2   8   3     1924.73     1930.44     22.00 o 
  -1   8   3     1940.45     1743.11     19.91 o 
   0   8   3      370.09      326.87      8.45 o 
   1   8   3       35.82       41.84      2.40 o 
   2   8   3     1644.75     1603.50     20.14 o 
   3   8   3      380.74      371.55     10.55 o 
   4   8   3        1.05        3.87      4.18 o 
   5   8   3       70.83       68.17      3.43 o 
   6   8   3       84.13       83.98      3.26 o 
   7   8   3       94.77       96.27      2.99 o 
  -7   9   3       26.84       25.82      2.57 o 
  -6   9   3       48.89       63.90      3.43 o 
  -5   9   3     1070.69     1199.32     21.49 o 
  -4   9   3      855.42      890.91     18.03 o 
  -3   9   3      230.76      274.44      8.53 o 
  -2   9   3      607.35      570.31     13.18 o 
  -1   9   3      251.16      220.51      6.23 o 
   0   9   3       77.34       73.51      2.71 o 
   1   9   3     1579.72     1574.92     20.39 o 
   2   9   3      480.07      453.14     11.43 o 
   3   9   3       62.95       71.70      3.19 o 
   4   9   3        2.42        6.34      2.23 o 
   5   9   3       19.82       15.57      2.81 o 
   6   9   3      163.70      170.35      5.02 o 
   7   9   3       33.75       33.65      2.06 o 
  -7  10   3       26.82       28.09      2.09 o 
  -6  10   3       20.47       23.14      2.91 o 
  -5  10   3      279.49      320.75      9.22 o 
  -4  10   3      608.64      645.72     15.97 o 
  -3  10   3       11.32       33.36      3.15 o 
  -2  10   3       74.34       77.31      3.43 o 
  -1  10   3      146.49      145.79      4.84 o 
   0  10   3        0.87        2.09      3.67 o 
   1  10   3      182.23      217.35      6.53 o 
   2  10   3       20.22       25.65      2.64 o 
   3  10   3        0.47        2.85      4.11 o 
   4  10   3      109.63      107.04      3.91 o 
   5  10   3       34.87       34.26      2.67 o 
   6  10   3       40.15       46.78      2.40 o 
  -6  11   3       20.81       29.80      2.74 o 
  -5  11   3       50.86       56.70      3.70 o 
  -4  11   3     1003.35     1114.67     20.78 o 
  -3  11   3       43.96       40.23      3.40 o 
  -2  11   3     1032.36     1039.10     19.16 o 
  -1  11   3     1020.81      977.56     18.22 o 
   0  11   3       10.98       30.85      2.40 o 
   1  11   3      657.43      620.59     14.81 o 
   2  11   3      692.59      765.50     16.82 o 
   3  11   3      125.46      142.22      4.33 o 
   4  11   3      197.26      196.52      5.81 o 
   5  11   3        9.73        8.91      2.16 o 
   6  11   3        7.12        4.87      1.82 o 
  -6  12   3       44.42       49.19      2.50 o 
  -5  12   3       15.86       18.17      2.71 o 
  -4  12   3      451.47      485.13     13.80 o 
  -3  12   3      344.53      382.01     11.09 o 
  -2  12   3      267.52      275.94      8.57 o 
  -1  12   3      535.25      510.81     14.09 o 
   0  12   3      150.44      168.44      5.60 o 
   1  12   3        1.55        3.63      2.33 o 
   2  12   3      819.17      848.33     18.02 o 
   3  12   3      269.65      281.79      8.29 o 
   4  12   3      159.87      154.69      4.81 o 
   5  12   3       95.41      102.33      3.23 o 
  -5  13   3      150.27      165.77      5.29 o 
  -4  13   3      116.97      141.56      4.36 o 
  -3  13   3      173.49      173.99      5.29 o 
  -2  13   3        7.81        7.54      2.74 o 
  -1  13   3      144.22      130.03      4.46 o 
   0  13   3      202.41      203.17      5.81 o 
   1  13   3       88.93       92.52      4.08 o 
   2  13   3      241.97      208.68      6.02 o 
   3  13   3        9.77        8.36      2.47 o 
   4  13   3       28.57       28.87      2.61 o 
   5  13   3        3.92        1.47      1.82 o 
  -5  14   3        5.73        6.92      1.78 o 
  -4  14   3       69.95       83.93      3.33 o 
  -3  14   3       51.95       45.97      3.19 o 
  -2  14   3       37.78       35.12      3.19 o 
  -1  14   3       89.99       95.82      3.98 o 
   0  14   3      363.34      358.87     10.30 o 
   1  14   3        7.23        8.74      2.26 o 
   2  14   3        2.70        1.85      2.43 o 
   3  14   3      115.82      111.59      3.78 o 
   4  14   3       24.05       19.55      2.09 o 
  -4  15   3        1.54        2.81      1.75 o 
  -3  15   3        4.08        8.64      2.09 o 
  -2  15   3      192.03      181.55      5.16 o 
  -1  15   3       51.28       56.05      3.19 o 
   0  15   3        8.31        5.28      2.64 o 
   1  15   3       54.68       45.66      2.85 o 
   2  15   3      128.65      131.70      4.12 o 
   3  15   3        1.88       -0.86      3.60 o 
   4  15   3       12.83        7.34      1.65 o 
  -3  16   3      250.25      235.62      6.26 o 
  -2  16   3       50.77       46.65      2.71 o 
  -1  16   3        0.23       -1.85      3.94 o 
   0  16   3       27.21       35.22      2.61 o 
   1  16   3        1.18        1.78      3.60 o 
   2  16   3      117.81      113.33      3.33 o 
   3  16   3       13.40       11.31      1.65 o 
  -2  17   3       25.93       20.27      1.85 o 
  -1  17   3       10.55        2.30      3.46 o 
   0  17   3       39.12       36.29      2.23 o 
   1  17   3        0.35       -2.40      2.71 o 
  -8   0   4       36.44       39.27      2.68 o 
  -7   0   4     1999.53     1753.53     27.11 o 
  -6   0   4      816.28      764.97     18.40 o 
  -5   0   4      675.77      789.42     17.06 o 
  -4   0   4     5856.05     6858.58     46.73 o 
  -3   0   4        0.19       -2.19      3.60 o 
  -2   0   4     3707.53     4283.63     26.51 o 
  -1   0   4      184.45      126.69      3.55 o 
   0   0   4        0.60        1.71      1.17 o 
   1   0   4     6697.20     7449.68     36.58 o 
   2   0   4     2997.59     3201.54     22.64 o 
   3   0   4       25.36       19.86      1.92 o 
   4   0   4        0.04        0.00      1.71 o 
   5   0   4     1852.57     1745.57     23.10 o 
   6   0   4      206.56      220.57      6.36 o 
   7   0   4      183.71      157.34      4.36 o 
   8   0   4        0.59        2.78      1.47 o 
  -8   1   4       26.60       26.10      2.64 o 
  -7   1   4        9.77        8.81      3.29 o 
  -6   1   4      331.59      319.88      9.71 o 
  -5   1   4     1672.78     1786.88     24.50 o 
  -4   1   4     2184.86     2632.29     25.16 o 
  -3   1   4      502.36      581.15      9.79 o 
  -2   1   4      481.19      463.44      7.45 o 
  -1   1   4     9368.76    10086.85     45.15 o 
   0   1   4      518.55      543.63      7.10 o 
   1   1   4      115.03      107.91      3.16 o 
   2   1   4     4771.37     5062.60     30.43 o 
   3   1   4       73.48       92.22      2.61 o 
   4   1   4      310.39      319.36      9.23 o 
   5   1   4     1830.63     1833.42     23.97 o 
   6   1   4       60.35       48.75      2.95 o 
   7   1   4        0.78       -1.44      3.56 o 
  -8   2   4        2.38        3.33      4.28 o 
  -7   2   4       54.43       40.07      3.36 o 
  -6   2   4      109.10      135.42      4.67 o 
  -5   2   4       81.47       99.04      3.50 o 
  -4   2   4        1.01        5.48      1.71 o 
  -3   2   4        5.73        2.91      3.33 o 
  -2   2   4        1.01        1.17      2.43 o 
  -1   2   4      201.23      209.75      4.79 o 
   0   2   4      513.32      551.30      7.44 o 
   1   2   4     1444.50     1436.01     12.95 o 
   2   2   4       16.30       13.34      1.51 o 
   3   2   4     1662.49     1837.46     19.07 o 
   4   2   4     1694.06     1714.02     20.77 o 
   5   2   4      210.46      216.99      6.08 o 
   6   2   4      580.43      556.71     13.78 o 
   7   2   4      138.84      127.18      3.74 o 
  -8   3   4      211.27      178.30      5.30 o 
  -7   3   4       68.61       73.94      3.40 o 
  -6   3   4     1560.16     1421.62     21.80 o 
  -5   3   4     1354.93     1375.14     19.63 o 
  -4   3   4      244.67      280.89      8.26 o 
  -3   3   4     8837.85     9377.34     49.84 o 
  -2   3   4      255.87      239.18      5.93 o 
  -1   3   4       34.87       38.49      1.54 o 
   0   3   4      999.98      856.91      9.69 o 
   1   3   4      693.94      702.13      9.30 o 
   2   3   4      176.98      190.59      5.54 o 
   3   3   4      130.12      136.86      4.05 o 
   4   3   4      246.45      274.02      7.53 o 
   5   3   4      518.32      498.61     12.29 o 
   6   3   4      558.12      559.84     13.40 o 
   7   3   4      178.58      185.44      5.53 o 
  -8   4   4       10.31        9.50      1.65 o 
  -7   4   4      262.11      229.40      6.54 o 
  -6   4   4      677.62      596.22     14.36 o 
  -5   4   4      246.23      244.18      7.91 o 
  -4   4   4      645.20      581.28     11.67 o 
  -3   4   4      812.66      962.01     13.45 o 
  -2   4   4     2102.39     2085.50     18.17 o 
  -1   4   4      803.59      762.01      9.87 o 
   0   4   4      222.19      215.35      5.37 o 
   1   4   4     2885.27     2901.51     21.39 o 
   2   4   4     1027.41     1123.39     13.62 o 
   3   4   4      925.53      944.64     13.99 o 
   4   4   4      217.38      224.68      6.91 o 
   5   4   4       24.30       14.81      2.26 o 
   6   4   4      381.65      398.41     11.68 o 
   7   4   4      437.39      419.08     10.73 o 
  -8   5   4        0.01       -0.99      2.85 o 
  -7   5   4        0.34        3.36      2.16 o 
  -6   5   4       99.12       89.45      3.74 o 
  -5   5   4        0.04       -1.61      4.83 o 
  -4   5   4      442.80      453.54     11.25 o 
  -3   5   4        5.88        1.27      3.22 o 
  -2   5   4      240.16      263.43      7.02 o 
  -1   5   4       51.24       77.86      2.30 o 
   0   5   4       10.83       14.91      1.37 o 
   1   5   4        0.39        1.20      2.16 o 
   2   5   4      875.57      860.21     12.49 o 
   3   5   4      173.20      186.43      5.91 o 
   4   5   4      845.98      847.19     15.40 o 
   5   5   4      343.61      349.03      9.50 o 
   6   5   4       10.23       11.21      2.61 o 
   7   5   4      137.82      119.33      3.54 o 
  -8   6   4       24.17       20.64      1.68 o 
  -7   6   4       57.07       50.26      2.81 o 
  -6   6   4      273.94      267.15      7.95 o 
  -5   6   4      340.14      358.81      9.78 o 
  -4   6   4      535.21      544.50     12.30 o 
  -3   6   4       33.50       50.11      2.40 o 
  -2   6   4        1.52        4.35      1.68 o 
  -1   6   4      553.91      610.67     10.08 o 
   0   6   4        1.35        4.08      1.30 o 
   1   6   4     3207.58     3166.78     25.10 o 
   2   6   4       93.87      114.60      3.33 o 
   3   6   4      238.72      257.36      7.02 o 
   4   6   4      722.48      680.00     14.30 o 
   5   6   4      188.23      201.31      6.39 o 
   6   6   4      960.38     1021.65     18.06 o 
   7   6   4      488.80      473.86     10.78 o 
  -7   7   4        9.17       12.86      2.26 o 
  -6   7   4      107.25      104.08      4.15 o 
  -5   7   4       70.77       60.08      3.33 o 
  -4   7   4      183.52      199.22      6.22 o 
  -3   7   4      242.99      240.69      7.12 o 
  -2   7   4       53.75       57.53      2.33 o 
  -1   7   4       14.04        4.77      1.75 o 
   0   7   4     2771.66     2738.23     24.05 o 
   1   7   4      503.62      575.85     10.96 o 
   2   7   4        7.91        8.02      1.68 o 
   3   7   4       90.15      100.36      3.23 o 
   4   7   4      221.20      224.48      6.36 o 
   5   7   4      364.66      374.19     10.09 o 
   6   7   4       67.10       62.96      3.19 o 
   7   7   4      522.31      509.36     10.72 o 
  -7   8   4        0.21       -3.60      3.60 o 
  -6   8   4       42.87       49.11      3.53 o 
  -5   8   4      167.88      173.12      5.15 o 
  -4   8   4       12.56       10.56      2.64 o 
  -3   8   4        0.57        3.32      4.11 o 
  -2   8   4       25.77       18.93      2.26 o 
  -1   8   4      443.64      456.23     10.18 o 
   0   8   4      570.38      597.36     11.62 o 
   1   8   4     1446.47     1375.78     18.05 o 
   2   8   4      406.69      379.90     10.28 o 
   3   8   4      337.31      332.70      8.71 o 
   4   8   4      117.14      108.90      3.64 o 
   5   8   4        0.88        0.62      4.25 o 
   6   8   4       44.98       41.30      2.78 o 
   7   8   4        3.09       -1.23      3.53 o 
  -7   9   4        0.32       -1.78      1.78 o 
  -6   9   4       61.15       62.78      3.26 o 
  -5   9   4      786.21      877.92     18.19 o 
  -4   9   4        3.93        0.00      4.97 o 
  -3   9   4        0.73        3.94      2.26 o 
  -2   9   4      376.17      339.67     10.00 o 
  -1   9   4      801.69      773.18     14.36 o 
   0   9   4      298.42      273.74      7.71 o 
   1   9   4       46.01       45.14      2.44 o 
   2   9   4      285.39      281.13      7.99 o 
   3   9   4      103.62       99.55      3.54 o 
   4   9   4       83.58       79.48      3.47 o 
   5   9   4      540.36      537.28     13.81 o 
   6   9   4       77.30       63.90      2.99 o 
  -7  10   4      129.92      143.97      4.50 o 
  -6  10   4       32.86       40.06      2.91 o 
  -5  10   4       51.65       50.94      3.67 o 
  -4  10   4       72.01       73.18      3.53 o 
  -3  10   4      402.34      421.88     12.68 o 
  -2  10   4        0.81        5.42      2.30 o 
  -1  10   4      161.16      151.69      4.60 o 
   0  10   4      514.81      527.83     12.60 o 
   1  10   4        0.88       24.78      2.47 o 
   2  10   4      321.66      301.13      8.88 o 
   3  10   4     2325.92     2354.59     29.23 o 
   4  10   4      288.25      338.85      9.60 o 
   5  10   4        0.26        5.04      1.95 o 
   6  10   4      563.13      570.93     11.73 o 
  -6  11   4       38.96       39.20      2.50 o 
  -5  11   4      417.44      437.87     12.45 o 
  -4  11   4        0.90        0.00      5.21 o 
  -3  11   4      613.13      641.30     15.48 o 
  -2  11   4        4.18        1.27      4.73 o 
  -1  11   4       83.60       76.77      3.33 o 
   0  11   4       53.37       58.86      3.02 o 
   1  11   4     3691.35     3606.21     36.42 o 
   2  11   4     1013.33     1047.80     19.42 o 
   3  11   4        4.98       -1.30      4.56 o 
   4  11   4        2.77        6.79      2.16 o 
   5  11   4       39.15       52.65      2.74 o 
   6  11   4       14.59       16.77      1.89 o 
  -6  12   4      195.47      193.64      5.81 o 
  -5  12   4       48.99       51.83      3.29 o 
  -4  12   4      529.06      613.96     14.95 o 
  -3  12   4       98.17       95.55      4.32 o 
  -2  12   4      335.95      330.04     10.36 o 
  -1  12   4      283.57      265.88      8.22 o 
   0  12   4       53.64       55.47      3.26 o 
   1  12   4      397.44      376.05     10.58 o 
   2  12   4       38.09       33.09      3.33 o 
   3  12   4       77.97       93.30      3.84 o 
   4  12   4      117.63      114.68      3.95 o 
   5  12   4        0.36        1.68      2.95 o 
  -5  13   4        1.50        1.44      2.06 o 
  -4  13   4        1.43        1.65      4.66 o 
  -3  13   4      233.89      239.06      6.60 o 
  -2  13   4       53.66       47.95      3.29 o 
  -1  13   4        0.95        0.34      4.35 o 
   0  13   4      352.91      357.32     10.40 o 
   1  13   4       78.37       74.39      3.64 o 
   2  13   4      158.74      143.93      4.53 o 
   3  13   4        4.51        1.47      3.84 o 
   4  13   4      178.95      165.93      5.33 o 
   5  13   4       81.86       83.90      2.75 o 
  -5  14   4       57.22       54.21      2.26 o 
  -4  14   4       19.75       16.56      2.23 o 
  -3  14   4        4.01        5.24      2.47 o 
  -2  14   4        8.19        3.36      4.29 o 
  -1  14   4       22.17       19.68      2.85 o 
   0  14   4      339.86      323.95      9.61 o 
   1  14   4       78.11       80.84      3.74 o 
   2  14   4      243.44      228.21      6.71 o 
   3  14   4      102.88      112.67      3.78 o 
   4  14   4        0.75       -0.55      3.39 o 
  -4  15   4      100.24       95.66      2.82 o 
  -3  15   4      293.15      320.66      9.54 o 
  -2  15   4        6.34       10.04      2.33 o 
  -1  15   4       58.29       57.56      3.05 o 
   0  15   4        3.61       -0.82      2.50 o 
   1  15   4       47.20       50.01      2.95 o 
   2  15   4      108.65      105.99      3.60 o 
   3  15   4        7.90       10.11      1.95 o 
  -3  16   4        0.52       -1.58      3.15 o 
  -2  16   4      202.02      213.93      6.50 o 
  -1  16   4      255.05      240.88      7.23 o 
   0  16   4      107.41      115.19      3.57 o 
   1  16   4       77.46       81.10      2.92 o 
   2  16   4        0.68       -3.22      3.22 o 
  -1  17   4       24.94       16.25      1.82 o 
   0  17   4       29.86       30.63      2.02 o 
   1  17   4       49.07       40.24      2.02 o 
  -8   1   5      186.76      184.24      5.36 o 
  -7   1   5      379.07      412.21     11.41 o 
  -6   1   5        0.32       -1.78      5.35 o 
  -5   1   5      166.53      187.87      5.43 o 
  -4   1   5       22.05       26.33      2.13 o 
  -3   1   5       44.73       69.98      2.40 o 
  -2   1   5      490.07      527.49      8.73 o 
  -1   1   5     2927.08     3180.14     21.49 o 
   0   1   5     2533.43     2647.82     18.94 o 
   1   1   5     2665.47     2609.71     19.81 o 
   2   1   5       95.76      149.31      4.64 o 
   3   1   5     3346.41     3362.48     28.24 o 
   4   1   5      339.24      297.94      8.10 o 
   5   1   5       40.78       40.37      2.92 o 
   6   1   5      329.10      287.77      8.81 o 
   7   1   5       21.63       16.70      2.16 o 
  -8   2   5      194.82      182.66      5.50 o 
  -7   2   5        2.18        0.62      4.35 o 
  -6   2   5        4.99       -1.99      5.28 o 
  -5   2   5       91.18      112.92      3.67 o 
  -4   2   5      222.42      207.44      6.40 o 
  -3   2   5     3180.55     3536.54     27.01 o 
  -2   2   5      919.89     1016.52     12.18 o 
  -1   2   5     6364.00     6718.92     35.92 o 
   0   2   5    11321.79    11545.22     53.59 o 
   1   2   5     1371.16     1361.45     13.96 o 
   2   2   5     9854.48    10165.04     53.31 o 
   3   2   5      472.16      485.41     10.36 o 
   4   2   5      321.16      317.79      9.68 o 
   5   2   5     2225.67     2129.60     26.69 o 
   6   2   5       62.40       63.74      3.16 o 
   7   2   5      156.11      149.32      4.47 o 
  -8   3   5        4.63        4.08      1.71 o 
  -7   3   5        0.72       -2.74      3.56 o 
  -6   3   5       12.91        4.80      5.07 o 
  -5   3   5      196.15      208.23      6.08 o 
  -4   3   5        1.80       -3.53      3.53 o 
  -3   3   5      230.31      247.60      7.33 o 
  -2   3   5        1.44        7.58      1.47 o 
  -1   3   5     3747.61     3766.96     25.14 o 
   0   3   5     1931.82     1764.83     15.81 o 
   1   3   5       22.14       37.31      1.68 o 
   2   3   5       87.61       98.50      2.71 o 
   3   3   5     2869.64     2878.93     26.43 o 
   4   3   5      141.56      139.28      4.29 o 
   5   3   5      102.50      100.88      3.50 o 
   6   3   5       35.77       39.30      2.81 o 
   7   3   5       71.01       63.52      2.71 o 
  -8   4   5      214.78      186.54      5.23 o 
  -7   4   5        0.90        2.43      1.95 o 
  -6   4   5      857.86      859.01     17.09 o 
  -5   4   5       11.17        6.58      2.47 o 
  -4   4   5      208.07      193.76      5.78 o 
  -3   4   5      654.60      613.95     11.23 o 
  -2   4   5      626.73      625.46     10.33 o 
  -1   4   5      241.10      235.13      6.20 o 
   0   4   5      480.61      526.29      8.72 o 
   1   4   5       13.78        7.95      1.27 o 
   2   4   5        1.45        4.90      1.37 o 
   3   4   5      417.65      438.89     10.14 o 
   4   4   5      614.37      620.92     13.31 o 
   5   4   5       33.63       33.30      2.64 o 
   6   4   5      252.29      244.80      7.88 o 
   7   4   5       29.61       33.68      2.19 o 
  -8   5   5       86.35       90.56      2.78 o 
  -7   5   5       68.46       72.84      3.05 o 
  -6   5   5       42.25       44.96      2.85 o 
  -5   5   5      461.95      456.17     12.28 o 
  -4   5   5      389.90      409.40     10.62 o 
  -3   5   5      200.91      200.82      6.02 o 
  -2   5   5     1406.08     1436.98     16.50 o 
  -1   5   5      167.82      190.90      5.26 o 
   0   5   5      408.89      437.42      8.36 o 
   1   5   5     2590.45     2427.56     21.54 o 
   2   5   5     1726.08     1724.95     19.03 o 
   3   5   5      657.07      677.84     12.91 o 
   4   5   5     1244.22     1312.70     19.88 o 
   5   5   5      250.22      251.90      7.57 o 
   6   5   5      306.98      309.54      9.09 o 
   7   5   5        0.01        0.93      1.65 o 
  -7   6   5        0.88        1.10      3.50 o 
  -6   6   5       24.06       19.68      2.81 o 
  -5   6   5        0.64        0.58      4.87 o 
  -4   6   5      599.77      547.99     12.76 o 
  -3   6   5      280.15      321.67      8.85 o 
  -2   6   5      245.89      235.82      6.33 o 
  -1   6   5      819.11      742.72     11.65 o 
   0   6   5      640.83      613.01     10.50 o 
   1   6   5      514.47      531.13     10.10 o 
   2   6   5      159.11      138.24      4.30 o 
   3   6   5        8.34       12.96      1.95 o 
   4   6   5      754.85      787.57     15.97 o 
   5   6   5       38.85       40.54      2.74 o 
   6   6   5      734.89      765.35     15.03 o 
   7   6   5       81.65       86.95      2.71 o 
  -7   7   5      187.11      192.26      5.50 o 
  -6   7   5       30.42       26.95      2.71 o 
  -5   7   5       11.15       12.17      2.88 o 
  -4   7   5       35.28       33.44      2.67 o 
  -3   7   5      248.12      266.18      7.50 o 
  -2   7   5     3685.54     3822.42     31.39 o 
  -1   7   5       15.10       23.66      1.89 o 
   0   7   5       44.36       47.54      2.06 o 
   1   7   5        2.92        4.22      1.61 o 
   2   7   5      638.55      595.69     12.22 o 
   3   7   5      555.81      560.79     13.13 o 
   4   7   5      135.75      115.49      3.91 o 
   5   7   5      135.36      117.82      3.91 o 
   6   7   5       24.85       19.58      2.43 o 
   7   7   5        0.05        1.65      2.98 o 
  -7   8   5       14.82       17.97      1.95 o 
  -6   8   5      472.98      503.48     12.80 o 
  -5   8   5      661.96      697.55     15.42 o 
  -4   8   5       38.27       34.16      2.88 o 
  -3   8   5       17.10       18.00      2.37 o 
  -2   8   5       30.01       23.46      2.13 o 
  -1   8   5       77.99       78.42      2.85 o 
   0   8   5       57.95       75.34      2.61 o 
   1   8   5       19.05       24.55      1.85 o 
   2   8   5       92.00       95.93      3.05 o 
   3   8   5       38.68       35.67      2.57 o 
   4   8   5        4.04        8.88      2.16 o 
   5   8   5      297.47      291.65      8.78 o 
   6   8   5        1.03        5.21      2.02 o 
  -7   9   5      128.85      136.18      3.99 o 
  -6   9   5       51.58       51.28      3.16 o 
  -5   9   5       26.68       34.26      3.26 o 
  -4   9   5      292.24      316.78      9.74 o 
  -3   9   5      369.97      387.33     11.75 o 
  -2   9   5       55.95       65.93      3.16 o 
  -1   9   5        3.28        7.95      1.99 o 
   0   9   5      331.93      328.74      9.64 o 
   1   9   5       11.79       10.80      2.06 o 
   2   9   5       13.87       16.11      1.95 o 
   3   9   5        5.31        2.13      4.22 o 
   4   9   5       11.84        8.06      2.47 o 
   5   9   5      289.08      301.28      8.98 o 
   6   9   5        2.21        4.63      1.82 o 
  -6  10   5        0.49        3.26      3.91 o 
  -5  10   5      518.15      509.00     13.36 o 
  -4  10   5      281.97      295.60      9.26 o 
  -3  10   5      100.85      103.93      3.95 o 
  -2  10   5       35.16       37.41      2.61 o 
  -1  10   5       47.34       51.42      2.78 o 
   0  10   5      176.55      149.31      4.67 o 
   1  10   5        5.81        9.94      2.26 o 
   2  10   5      471.86      458.25     12.73 o 
   3  10   5       63.61       70.60      3.16 o 
   4  10   5       68.98       71.30      3.40 o 
   5  10   5       38.61       34.30      2.57 o 
   6  10   5       74.16       78.73      2.71 o 
  -6  11   5       29.40       28.74      2.26 o 
  -5  11   5       92.40      107.05      3.95 o 
  -4  11   5      104.58      110.36      3.95 o 
  -3  11   5      157.97      155.61      4.74 o 
  -2  11   5      104.33       94.33      3.71 o 
  -1  11   5       60.00       57.98      3.02 o 
   0  11   5       41.86       47.88      3.02 o 
   1  11   5        1.08        2.78      4.32 o 
   2  11   5      190.55      165.71      4.81 o 
   3  11   5      102.44      116.84      4.15 o 
   4  11   5      219.54      238.58      7.29 o 
   5  11   5        1.24        3.60      2.02 o 
  -6  12   5       38.42       43.19      2.09 o 
  -5  12   5      514.58      566.84     12.54 o 
  -4  12   5      109.77      110.20      3.74 o 
  -3  12   5       27.09       24.89      2.85 o 
  -2  12   5      266.68      253.26      8.08 o 
  -1  12   5      106.50      110.02      3.88 o 
   0  12   5       42.19       50.35      2.92 o 
   1  12   5        0.56        1.61      2.26 o 
   2  12   5      111.62      125.58      4.22 o 
   3  12   5        9.13       10.70      2.43 o 
   4  12   5       33.50       31.34      2.61 o 
   5  12   5      129.60      127.24      3.68 o 
  -5  13   5       25.54       23.22      2.06 o 
  -4  13   5       87.43       89.92      3.54 o 
  -3  13   5       70.29       73.56      3.53 o 
  -2  13   5      379.81      375.83     10.47 o 
  -1  13   5       67.51       66.66      3.57 o 
   0  13   5       12.00       17.86      2.61 o 
   1  13   5      653.42      655.70     15.56 o 
   2  13   5        0.73        1.23      2.16 o 
   3  13   5       23.68       26.57      2.47 o 
   4  13   5       37.40       37.93      2.37 o 
  -4  14   5      104.63       95.31      3.30 o 
  -3  14   5        0.09       -4.35      4.35 o 
  -2  14   5        5.57       12.92      2.30 o 
  -1  14   5      253.55      230.67      7.26 o 
   0  14   5      526.83      513.87     13.78 o 
   1  14   5       37.70       31.28      2.95 o 
   2  14   5      366.75      363.43     10.61 o 
   3  14   5      224.01      234.09      7.29 o 
   4  14   5      410.09      412.04      9.36 o 
  -4  15   5       99.51       98.42      2.99 o 
  -3  15   5      118.22      116.32      3.47 o 
  -2  15   5      138.08      144.47      4.33 o 
  -1  15   5       38.54       29.94      2.85 o 
   0  15   5      129.53      123.08      3.91 o 
   1  15   5       49.42       33.03      2.74 o 
   2  15   5      334.07      315.88      9.23 o 
   3  15   5      161.32      177.43      5.64 o 
  -3  16   5       20.78       18.00      1.85 o 
  -2  16   5       51.93       54.89      2.50 o 
  -1  16   5       64.50       64.30      2.78 o 
   0  16   5        6.64        4.46      1.82 o 
   1  16   5        2.87       -3.39      3.39 o 
   2  16   5       72.29       50.18      2.20 o 
  -8   0   6       48.22       49.40      2.40 o 
  -7   0   6       63.27       66.73      3.47 o 
  -6   0   6      690.00      725.36     17.40 o 
  -5   0   6      574.16      712.90     16.07 o 
  -4   0   6        7.49       17.17      1.99 o 
  -3   0   6     3710.49     4115.69     31.97 o 
  -2   0   6      222.99      277.57      7.06 o 
  -1   0   6     3994.38     4611.43     29.64 o 
   0   0   6     3771.13     3762.68     25.86 o 
   1   0   6      159.29      153.86      4.54 o 
   2   0   6       29.58       40.12      2.06 o 
   3   0   6      309.05      330.46      9.06 o 
   4   0   6      622.74      565.73     12.90 o 
   5   0   6       41.52       40.64      3.02 o 
   6   0   6      630.17      569.90     13.66 o 
   7   0   6      113.54      103.57      3.30 o 
  -8   1   6       85.40       83.86      2.81 o 
  -7   1   6        0.36        0.93      4.63 o 
  -6   1   6      135.32      175.58      5.56 o 
  -5   1   6      193.73      223.79      6.84 o 
  -4   1   6        0.30        1.17      3.26 o 
  -3   1   6       46.43       48.68      2.16 o 
  -2   1   6      669.21      683.05     10.69 o 
  -1   1   6      543.66      603.59      9.39 o 
   0   1   6      293.54      304.19      6.83 o 
   1   1   6       64.11       60.20      1.99 o 
   2   1   6     1111.10     1144.48     14.98 o 
   3   1   6     2139.17     2191.73     23.57 o 
   4   1   6      714.67      701.68     14.37 o 
   5   1   6       87.84       82.91      3.33 o 
   6   1   6       26.83       27.77      2.50 o 
   7   1   6      439.42      399.87      9.70 o 
  -8   2   6       30.82       26.48      2.13 o 
  -7   2   6       87.76       65.34      3.50 o 
  -6   2   6        3.08       -4.90      4.90 o 
  -5   2   6      201.72      223.53      6.74 o 
  -4   2   6      198.29      190.32      5.84 o 
  -3   2   6       22.67        7.75      1.82 o 
  -2   2   6     5658.03     5797.89     36.09 o 
  -1   2   6      268.31      256.19      6.48 o 
   0   2   6      781.84      836.44     11.28 o 
   1   2   6     2668.71     2627.50     22.03 o 
   2   2   6      697.66      697.48     11.76 o 
   3   2   6      329.93      389.35      9.82 o 
   4   2   6       22.63       22.46      2.43 o 
   5   2   6       84.86       90.42      3.29 o 
   6   2   6       36.25       33.68      2.71 o 
   7   2   6       29.21       32.68      2.23 o 
  -8   3   6       18.07        9.50      1.68 o 
  -7   3   6        6.08        5.42      2.06 o 
  -6   3   6      174.67      160.01      4.47 o 
  -5   3   6       34.55       45.40      2.78 o 
  -4   3   6     2922.75     2874.22     28.12 o 
  -3   3   6      925.23      940.69     14.16 o 
  -2   3   6      308.09      334.58      8.00 o 
  -1   3   6       73.45       31.24      1.72 o 
   0   3   6      575.54      545.37      9.25 o 
   1   3   6     1013.33      915.15     12.67 o 
   2   3   6       41.41       63.70      2.23 o 
   3   3   6       33.36       34.23      2.06 o 
   4   3   6       94.60       87.59      3.29 o 
   5   3   6      459.09      452.51     12.55 o 
   6   3   6       37.38       46.57      2.92 o 
   7   3   6       45.86       46.89      2.33 o 
  -8   4   6        8.08        7.47      1.47 o 
  -7   4   6       29.24       27.88      2.33 o 
  -6   4   6       53.34       48.47      3.19 o 
  -5   4   6       76.29       59.88      3.12 o 
  -4   4   6      171.22      166.45      5.29 o 
  -3   4   6      197.57      207.92      6.46 o 
  -2   4   6      153.27      126.54      3.61 o 
  -1   4   6      195.40      187.37      5.16 o 
   0   4   6       26.76       28.98      1.71 o 
   1   4   6      177.16      155.03      4.92 o 
   2   4   6      557.15      541.59     10.93 o 
   3   4   6        2.00       -1.17      3.32 o 
   4   4   6       35.21       34.50      2.50 o 
   5   4   6      320.83      345.05      9.54 o 
   6   4   6      205.49      190.10      5.74 o 
   7   4   6       42.87       40.41      2.16 o 
  -7   5   6      100.11       79.61      2.88 o 
  -6   5   6        6.61        9.70      2.26 o 
  -5   5   6      486.03      493.48     12.84 o 
  -4   5   6        0.51       -4.52      4.52 o 
  -3   5   6     1231.83     1244.19     17.49 o 
  -2   5   6      134.09      155.00      4.84 o 
  -1   5   6      672.73      604.18     10.64 o 
   0   5   6      221.11      218.35      5.75 o 
   1   5   6      248.57      232.70      6.95 o 
   2   5   6      412.76      420.13      9.90 o 
   3   5   6       10.02        7.71      1.99 o 
   4   5   6      206.63      202.12      5.77 o 
   5   5   6       61.13       63.71      3.29 o 
   6   5   6        1.71       -2.78      3.50 o 
   7   5   6        1.35        4.42      1.51 o 
  -7   6   6       17.82       22.29      2.09 o 
  -6   6   6        3.51        5.07      2.26 o 
  -5   6   6     2113.51     2167.91     27.32 o 
  -4   6   6     2166.94     2041.31     24.89 o 
  -3   6   6      332.42      333.13      9.89 o 
  -2   6   6     4353.32     4199.45     33.15 o 
  -1   6   6       10.46       26.36      1.89 o 
   0   6   6     1489.22     1443.56     17.38 o 
   1   6   6     1944.03     1846.44     20.63 o 
   2   6   6       19.87       23.93      2.06 o 
   3   6   6      773.24      818.67     15.56 o 
   4   6   6      225.54      245.84      7.50 o 
   5   6   6        3.47        2.09      4.15 o 
   6   6   6       51.75       44.90      2.57 o 
  -7   7   6       12.48       15.15      1.78 o 
  -6   7   6       81.09       92.38      3.74 o 
  -5   7   6       16.22       10.39      2.98 o 
  -4   7   6      205.98      204.50      6.32 o 
  -3   7   6       66.19       49.61      2.71 o 
  -2   7   6        7.29       14.67      1.78 o 
  -1   7   6     1573.10     1527.11     19.06 o 
   0   7   6     1866.62     1734.36     20.45 o 
   1   7   6      647.65      620.32     12.43 o 
   2   7   6      153.41      155.07      4.78 o 
   3   7   6      164.45      154.67      4.57 o 
   4   7   6      114.68      134.06      3.67 o 
   5   7   6        6.10        9.46      2.30 o 
   6   7   6      515.82      492.56     11.33 o 
  -7   8   6       17.60       21.36      1.92 o 
  -6   8   6      300.58      292.74      8.50 o 
  -5   8   6      209.68      215.56      6.74 o 
  -4   8   6      475.01      472.50     12.49 o 
  -3   8   6       11.89       14.81      2.43 o 
  -2   8   6        3.81        3.22      3.98 o 
  -1   8   6       56.33       53.55      2.61 o 
   0   8   6     1741.13     1692.78     21.41 o 
   1   8   6      414.25      384.49     10.59 o 
   2   8   6       77.36       81.84      3.02 o 
   3   8   6      105.04       99.51      3.60 o 
   4   8   6       30.77       22.67      2.74 o 
   5   8   6       40.06       46.57      2.98 o 
   6   8   6       15.90       21.33      2.16 o 
  -7   9   6       20.02       21.47      1.75 o 
  -6   9   6      183.45      170.85      5.33 o 
  -5   9   6       90.82       80.72      3.64 o 
  -4   9   6       74.76       55.89      3.29 o 
  -3   9   6     1401.37     1375.60     21.31 o 
  -2   9   6      150.56      154.09      4.40 o 
  -1   9   6     1723.67     1644.24     22.19 o 
   0   9   6      126.55      133.92      3.98 o 
   1   9   6        5.34       -1.37      4.11 o 
   2   9   6      911.15      929.09     17.53 o 
   3   9   6      148.08      140.99      4.64 o 
   4   9   6       30.00       27.06      2.71 o 
   5   9   6      196.54      202.43      6.12 o 
   6   9   6       91.64       94.24      2.88 o 
  -6  10   6      220.18      209.91      6.43 o 
  -5  10   6      377.09      363.57      9.44 o 
  -4  10   6      354.70      346.56      9.51 o 
  -3  10   6      313.17      312.18      9.09 o 
  -2  10   6      669.48      636.55     14.53 o 
  -1  10   6     1265.34     1219.05     19.88 o 
   0  10   6     2769.00     2604.28     29.56 o 
   1  10   6     1732.69     1720.86     23.93 o 
   2  10   6      355.17      334.58      9.58 o 
   3  10   6      113.97      128.70      4.05 o 
   4  10   6       21.26       32.02      2.61 o 
   5  10   6        7.93        2.26      3.63 o 
  -6  11   6      102.12      101.71      2.99 o 
  -5  11   6        0.98        5.48      2.16 o 
  -4  11   6        7.84        9.12      2.57 o 
  -3  11   6       41.39       40.85      3.05 o 
  -2  11   6       97.63      102.80      3.71 o 
  -1  11   6      157.25      155.44      4.91 o 
   0  11   6      656.83      624.78     14.87 o 
   1  11   6     1741.63     1630.44     23.99 o 
   2  11   6       51.17       49.02      3.16 o 
   3  11   6       22.32       18.00      2.74 o 
   4  11   6        4.25        8.50      2.13 o 
   5  11   6      554.14      542.14     11.28 o 
  -5  12   6      183.09      165.65      4.98 o 
  -4  12   6       53.37       55.13      2.92 o 
  -3  12   6       91.10       88.55      3.57 o 
  -2  12   6      735.53      684.13     15.75 o 
  -1  12   6        7.00        2.85      2.54 o 
   0  12   6      186.17      189.00      5.43 o 
   1  12   6        1.65       -1.27      4.76 o 
   2  12   6       30.06       30.45      2.50 o 
   3  12   6        3.32        1.13      3.98 o 
   4  12   6       12.37       12.86      2.06 o 
   5  12   6       25.00       20.44      1.95 o 
  -5  13   6       22.27       17.42      1.99 o 
  -4  13   6      106.37       99.56      3.47 o 
  -3  13   6      186.28      165.96      4.95 o 
  -2  13   6       56.84       63.87      3.29 o 
  -1  13   6      610.85      588.89     14.41 o 
   0  13   6       42.40       49.11      3.12 o 
   1  13   6      158.26      160.08      4.60 o 
   2  13   6       15.78       18.96      2.57 o 
   3  13   6       75.59       68.29      2.99 o 
   4  13   6       11.28       12.72      2.02 o 
  -4  14   6       11.41       10.87      1.85 o 
  -3  14   6       74.57       82.91      3.29 o 
  -2  14   6       52.08       56.67      2.92 o 
  -1  14   6        9.58        5.93      2.26 o 
   0  14   6       11.87        9.94      2.57 o 
   1  14   6      293.22      274.30      8.50 o 
   2  14   6      151.88      137.93      4.16 o 
   3  14   6       20.38       17.21      2.19 o 
  -3  15   6       26.01       22.26      2.16 o 
  -2  15   6       37.01       33.30      2.37 o 
  -1  15   6       19.41       25.78      2.33 o 
   0  15   6      259.32      233.31      6.64 o 
   1  15   6        4.34       12.65      1.99 o 
   2  15   6       92.58       76.80      2.85 o 
  -2  16   6       41.20       44.56      2.20 o 
  -1  16   6       42.67       51.18      2.44 o 
   0  16   6      143.75      145.52      4.23 o 
   1  16   6       54.49       50.44      2.26 o 
  -8   1   7      163.76      143.52      4.30 o 
  -7   1   7      297.80      310.26      9.09 o 
  -6   1   7      382.64      410.67     11.30 o 
  -5   1   7     1425.88     1633.02     24.43 o 
  -4   1   7       57.41       79.32      3.05 o 
  -3   1   7     1627.45     1718.22     20.24 o 
  -2   1   7      825.37      863.10     13.00 o 
  -1   1   7     3775.93     4307.04     30.50 o 
   0   1   7     1396.55     1696.83     17.70 o 
   1   1   7       37.22       38.55      1.92 o 
   2   1   7      398.57      428.23     10.00 o 
   3   1   7      296.98      294.89      8.02 o 
   4   1   7        7.49        8.78      2.06 o 
   5   1   7      138.12      143.51      4.26 o 
   6   1   7      207.51      191.56      5.64 o 
   7   1   7       82.55       90.35      2.71 o 
  -8   2   7        5.07        5.14      1.51 o 
  -7   2   7       52.82       60.55      3.19 o 
  -6   2   7      689.61      820.78     17.44 o 
  -5   2   7      339.54      348.92      9.78 o 
  -4   2   7     4881.37     4980.70     39.92 o 
  -3   2   7     2328.10     2304.44     23.86 o 
  -2   2   7      103.32      128.52      3.95 o 
  -1   2   7      233.23      151.99      4.47 o 
   0   2   7       88.26       63.51      2.16 o 
   1   2   7      771.28      745.99     12.15 o 
   2   2   7      971.44     1005.14     15.31 o 
   3   2   7        1.35        4.56      1.78 o 
   4   2   7      388.35      382.65     11.48 o 
   5   2   7       17.28       16.53      2.40 o 
   6   2   7      266.89      261.85      7.71 o 
   7   2   7      119.91      124.97      3.57 o 
  -8   3   7        1.44        1.78      2.61 o 
  -7   3   7       43.58       34.92      2.64 o 
  -6   3   7       92.85       83.71      3.54 o 
  -5   3   7      164.89      160.54      4.67 o 
  -4   3   7      613.35      599.41     13.24 o 
  -3   3   7       55.09       64.46      2.61 o 
  -2   3   7      143.44      162.07      4.74 o 
  -1   3   7     2170.51     2003.80     20.25 o 
   0   3   7      367.63      356.93      8.45 o 
   1   3   7      828.87      844.22     13.31 o 
   2   3   7      264.66      241.61      7.06 o 
   3   3   7      144.65      156.18      4.91 o 
   4   3   7      705.09      697.44     15.12 o 
   5   3   7       79.58       90.83      3.53 o 
   6   3   7        0.08        9.87      2.16 o 
   7   3   7      174.79      172.80      5.40 o 
  -7   4   7      354.88      368.90     10.03 o 
  -6   4   7       23.09       25.85      2.57 o 
  -5   4   7       23.86       21.67      2.67 o 
  -4   4   7      596.45      624.96     13.52 o 
  -3   4   7       49.46       67.99      2.74 o 
  -2   4   7     1272.41     1185.32     16.36 o 
  -1   4   7       10.31       11.00      1.68 o 
   0   4   7       98.65       86.76      2.61 o 
   1   4   7      250.05      267.26      7.85 o 
   2   4   7     3345.64     3265.21     30.21 o 
   3   4   7      367.06      388.73     10.92 o 
   4   4   7      111.81      131.55      3.84 o 
   5   4   7      215.25      237.24      7.32 o 
   6   4   7      184.11      181.99      5.40 o 
  -7   5   7        4.00        0.41      1.82 o 
  -6   5   7      140.86      143.32      4.16 o 
  -5   5   7     1861.95     1866.26     24.98 o 
  -4   5   7       43.44       41.16      2.71 o 
  -3   5   7      152.81      148.65      4.57 o 
  -2   5   7      684.99      624.87     12.33 o 
  -1   5   7      435.59      390.88      9.46 o 
   0   5   7      347.04      324.02      8.41 o 
   1   5   7        0.66       19.44      1.92 o 
   2   5   7       11.11       25.68      2.16 o 
   3   5   7       75.51       76.21      3.02 o 
   4   5   7      293.14      294.75      8.71 o 
   5   5   7     1119.29     1151.39     19.35 o 
   6   5   7       78.19       91.80      3.09 o 
  -7   6   7      187.29      171.72      4.92 o 
  -6   6   7       19.17       20.91      2.40 o 
  -5   6   7       81.30       89.49      3.91 o 
  -4   6   7      644.34      654.17     14.39 o 
  -3   6   7      569.23      582.38     12.99 o 
  -2   6   7      220.40      235.95      6.88 o 
  -1   6   7       25.00       23.69      2.16 o 
   0   6   7     2591.64     2483.33     25.07 o 
   1   6   7      159.25      187.67      5.74 o 
   2   6   7      151.69      164.85      5.36 o 
   3   6   7     1344.62     1327.94     20.46 o 
   4   6   7       19.62       25.92      2.74 o 
   5   6   7      226.01      243.41      7.32 o 
   6   6   7        0.35       -3.63      3.63 o 
  -7   7   7       41.75       38.76      2.09 o 
  -6   7   7      172.22      173.73      5.33 o 
  -5   7   7      159.21      146.16      4.53 o 
  -4   7   7      270.90      281.63      8.57 o 
  -3   7   7      981.64      930.97     16.71 o 
  -2   7   7       20.01       19.44      1.95 o 
  -1   7   7      175.21      162.55      4.95 o 
   0   7   7       68.35       57.95      2.61 o 
   1   7   7     3080.18     2934.54     29.55 o 
   2   7   7      213.78      207.24      6.09 o 
   3   7   7      870.01      885.90     17.31 o 
   4   7   7        1.26        2.74      2.13 o 
   5   7   7      218.69      216.48      6.64 o 
   6   7   7      372.06      369.66      9.17 o 
  -7   8   7      221.10      208.86      5.47 o 
  -6   8   7      226.25      208.48      6.26 o 
  -5   8   7      431.84      449.86     11.96 o 
  -4   8   7     1387.02     1413.06     21.40 o 
  -3   8   7       31.37       29.11      2.54 o 
  -2   8   7      193.97      192.61      5.91 o 
  -1   8   7       40.51       39.17      2.61 o 
   0   8   7       11.84        9.67      2.09 o 
   1   8   7      811.87      806.16     15.81 o 
   2   8   7      213.76      194.34      5.60 o 
   3   8   7      103.61      113.38      3.71 o 
   4   8   7      870.99      917.25     17.38 o 
   5   8   7       93.73      109.29      3.43 o 
   6   8   7       92.90       88.27      2.71 o 
  -6   9   7      315.78      307.27      8.85 o 
  -5   9   7      382.17      409.17     11.48 o 
  -4   9   7       60.18       55.51      3.26 o 
  -3   9   7      264.50      235.23      6.88 o 
  -2   9   7       60.88       68.03      3.19 o 
  -1   9   7       82.95       65.44      3.12 o 
   0   9   7      123.94      114.00      3.71 o 
   1   9   7      208.37      195.01      6.19 o 
   2   9   7       16.59       12.82      2.43 o 
   3   9   7       65.16       59.28      3.09 o 
   4   9   7       38.18       37.18      2.81 o 
   5   9   7       15.27       13.71      2.23 o 
  -6  10   7       35.83       48.39      2.23 o 
  -5  10   7      119.51      113.14      3.64 o 
  -4  10   7      204.78      192.04      6.02 o 
  -3  10   7        6.17       -1.20      4.52 o 
  -2  10   7      189.61      186.74      5.74 o 
  -1  10   7       95.51      100.19      3.60 o 
   0  10   7      100.87       94.60      3.60 o 
   1  10   7       23.52       19.00      2.74 o 
   2  10   7      130.74      119.70      4.02 o 
   3  10   7       46.28       44.62      2.98 o 
   4  10   7       79.72       71.21      3.16 o 
   5  10   7        3.32        4.42      1.71 o 
  -6  11   7       48.27       57.60      2.26 o 
  -5  11   7      165.47      145.46      4.50 o 
  -4  11   7      117.69      123.40      3.98 o 
  -3  11   7      126.40      162.69      5.01 o 
  -2  11   7       30.04       20.44      2.74 o 
  -1  11   7       13.79        9.84      2.47 o 
   0  11   7      243.42      204.31      6.53 o 
   1  11   7      515.28      511.94     13.50 o 
   2  11   7       15.92        2.43      4.90 o 
   3  11   7      544.06      529.23     13.12 o 
   4  11   7        0.21        3.02      3.26 o 
   5  11   7       47.75       56.50      2.33 o 
  -5  12   7      114.45      130.43      3.81 o 
  -4  12   7       73.12       80.43      3.12 o 
  -3  12   7       87.23       81.64      3.64 o 
  -2  12   7       34.72       24.76      2.98 o 
  -1  12   7       80.96       96.43      3.67 o 
   0  12   7       12.09       20.09      2.47 o 
   1  12   7       33.74       27.81      2.74 o 
   2  12   7        0.46        1.17      3.77 o 
   3  12   7        7.28        8.88      2.02 o 
   4  12   7      314.00      310.74      8.75 o 
  -4  13   7        3.44        6.10      1.82 o 
  -3  13   7       66.66       78.16      3.23 o 
  -2  13   7       14.18       15.46      2.50 o 
  -1  13   7       67.89       70.99      3.19 o 
   0  13   7        1.00        5.55      2.06 o 
   1  13   7        1.54        1.68      2.26 o 
   2  13   7        5.17        3.09      3.60 o 
   3  13   7        0.54        0.21      1.68 o 
  -4  14   7      100.15      112.46      3.30 o 
  -3  14   7      265.38      260.81      7.19 o 
  -2  14   7       19.25       22.32      2.37 o 
  -1  14   7        7.60        5.07      2.30 o 
   0  14   7        7.32       11.48      2.30 o 
   1  14   7      205.78      183.71      5.33 o 
   2  14   7        5.24        4.63      1.89 o 
   3  14   7      207.51      209.04      5.85 o 
  -3  15   7        7.35        4.87      1.68 o 
  -2  15   7      157.35      154.00      4.64 o 
  -1  15   7       14.60       12.58      2.02 o 
   0  15   7        5.52        4.08      1.85 o 
   1  15   7      370.39      328.50      9.07 o 
   2  15   7      344.03      308.98      7.97 o 
  -7   0   8        9.74       15.32      2.23 o 
  -6   0   8      418.48      482.17     13.72 o 
  -5   0   8      347.09      388.37     10.88 o 
  -4   0   8     1364.62     1500.53     22.32 o 
  -3   0   8       88.77       72.73      2.99 o 
  -2   0   8     1237.04     1328.84     18.03 o 
  -1   0   8       37.02       50.07      2.40 o 
   0   0   8     5062.76     5340.42     38.04 o 
   1   0   8     1106.99     1142.24     16.49 o 
   2   0   8      570.49      545.99     12.31 o 
   3   0   8     2318.15     2289.28     27.14 o 
   4   0   8       23.16       25.99      2.50 o 
   5   0   8      147.01      130.69      3.95 o 
   6   0   8      221.40      237.26      7.19 o 
  -7   1   8      112.16       95.55      3.40 o 
  -6   1   8        8.27        6.48      2.57 o 
  -5   1   8      726.54      772.92     16.51 o 
  -4   1   8      596.82      559.89     13.55 o 
  -3   1   8      550.77      561.64     12.30 o 
  -2   1   8      558.99      644.80     12.28 o 
  -1   1   8      518.91      575.72     11.23 o 
   0   1   8      578.48      583.63     11.31 o 
   1   1   8     3370.51     3375.75     29.81 o 
   2   1   8      185.28      192.20      5.84 o 
   3   1   8      263.05      233.71      7.05 o 
   4   1   8      394.86      416.08     12.41 o 
   5   1   8      196.24      187.79      5.60 o 
   6   1   8        1.77        3.80      1.78 o 
  -7   2   8       10.14        8.47      2.06 o 
  -6   2   8        0.01        0.62      3.94 o 
  -5   2   8      400.42      421.63     12.13 o 
  -4   2   8       34.69       35.22      3.02 o 
  -3   2   8      101.25      117.37      3.57 o 
  -2   2   8       24.97       18.69      1.92 o 
  -1   2   8      463.35      485.75     10.46 o 
   0   2   8     1679.98     1754.42     20.06 o 
   1   2   8       32.40       37.93      2.19 o 
   2   2   8     1677.82     1704.79     21.77 o 
   3   2   8       29.63       31.62      2.54 o 
   4   2   8       65.39       61.99      3.05 o 
   5   2   8       79.25       83.25      3.43 o 
   6   2   8      280.76      264.96      7.40 o 
  -7   3   8      586.95      574.95     12.07 o 
  -6   3   8       44.36       34.13      2.88 o 
  -5   3   8       27.66       30.52      2.95 o 
  -4   3   8      295.99      289.60      8.33 o 
  -3   3   8        2.25       -0.75      3.70 o 
  -2   3   8       64.97       77.58      2.68 o 
  -1   3   8     1373.43     1282.27     17.30 o 
   0   3   8      856.87      822.01     13.86 o 
   1   3   8     2255.62     2207.67     24.06 o 
   2   3   8     1963.00     1994.63     23.97 o 
   3   3   8      177.06      198.99      6.01 o 
   4   3   8      130.80      141.40      4.26 o 
   5   3   8        5.39        9.77      1.95 o 
   6   3   8      104.60      100.73      3.12 o 
  -7   4   8       22.73       19.78      2.16 o 
  -6   4   8      402.29      412.07     11.75 o 
  -5   4   8      343.87      310.90      9.26 o 
  -4   4   8      428.60      394.56     11.41 o 
  -3   4   8      198.45      193.39      6.19 o 
  -2   4   8       66.71       69.82      2.78 o 
  -1   4   8      142.41      151.60      4.64 o 
   0   4   8      928.89      923.03     15.02 o 
   1   4   8       81.18       89.50      3.05 o 
   2   4   8     1047.97     1057.07     17.46 o 
   3   4   8      305.64      291.96      8.71 o 
   4   4   8      230.19      236.15      7.26 o 
   5   4   8       57.98       67.68      3.02 o 
   6   4   8      139.40      124.70      3.95 o 
  -7   5   8       54.38       48.54      2.16 o 
  -6   5   8        2.12        2.61      3.67 o 
  -5   5   8        0.11       -2.06      4.42 o 
  -4   5   8      391.77      411.29     11.96 o 
  -3   5   8       37.05       32.79      2.40 o 
  -2   5   8      415.95      408.21     10.55 o 
  -1   5   8      163.12      142.84      4.19 o 
   0   5   8     2016.10     2046.18     23.23 o 
   1   5   8       72.96       84.51      2.95 o 
   2   5   8      574.94      564.41     13.03 o 
   3   5   8      605.24      635.46     14.52 o 
   4   5   8       22.00       25.54      2.71 o 
   5   5   8      242.16      256.79      7.15 o 
   6   5   8        3.95        9.12      1.82 o 
  -7   6   8        6.86        1.92      2.88 o 
  -6   6   8       57.89       60.58      2.92 o 
  -5   6   8        0.27       -1.44      4.32 o 
  -4   6   8       55.91       55.57      2.92 o 
  -3   6   8       83.73       99.00      3.29 o 
  -2   6   8      110.58      108.66      3.60 o 
  -1   6   8     1159.01     1075.21     16.97 o 
   0   6   8      588.86      566.98     12.45 o 
   1   6   8      155.88      154.08      4.43 o 
   2   6   8     1560.63     1608.00     22.69 o 
   3   6   8       22.61       25.34      2.40 o 
   4   6   8      235.34      231.12      6.88 o 
   5   6   8      411.64      415.69     11.10 o 
   6   6   8       52.20       48.79      2.30 o 
  -7   7   8      143.66      138.91      4.16 o 
  -6   7   8      401.32      352.58      9.76 o 
  -5   7   8      247.02      219.39      6.91 o 
  -4   7   8      121.80      129.71      3.81 o 
  -3   7   8      782.86      777.90     15.80 o 
  -2   7   8      205.19      182.40      5.71 o 
  -1   7   8      508.00      515.13     12.15 o 
   0   7   8     1994.71     1950.79     24.17 o 
   1   7   8     3006.08     2951.69     31.16 o 
   2   7   8      680.10      673.03     14.91 o 
   3   7   8      371.28      396.65     11.71 o 
   4   7   8       70.55       79.63      3.50 o 
   5   7   8       16.21       16.15      2.30 o 
   6   7   8       20.75       20.81      1.71 o 
  -6   8   8       83.96       86.42      3.02 o 
  -5   8   8       98.98      111.45      3.67 o 
  -4   8   8       56.13       45.11      2.92 o 
  -3   8   8       35.73       39.06      2.64 o 
  -2   8   8      189.62      170.63      5.15 o 
  -1   8   8        2.11        1.99      3.94 o 
   0   8   8       99.59       86.05      3.12 o 
   1   8   8      727.49      756.83     15.79 o 
   2   8   8       81.85       90.15      3.36 o 
   3   8   8        8.99       17.69      2.43 o 
   4   8   8      385.71      387.63     11.58 o 
   5   8   8       82.15       71.56      2.92 o 
  -6   9   8       87.97       86.43      2.81 o 
  -5   9   8      115.76      108.39      3.43 o 
  -4   9   8       46.44       38.90      2.85 o 
  -3   9   8       67.99       61.89      3.02 o 
  -2   9   8     1319.45     1251.04     20.51 o 
  -1   9   8        2.69        4.80      2.09 o 
   0   9   8        0.38        3.02      4.22 o 
   1   9   8     1071.01     1061.04     19.26 o 
   2   9   8       19.44       21.87      2.78 o 
   3   9   8       67.44       75.65      3.53 o 
   4   9   8      288.79      296.36      8.36 o 
   5   9   8       86.09       82.07      2.75 o 
  -6  10   8      109.83      115.26      3.37 o 
  -5  10   8       23.29       22.01      2.19 o 
  -4  10   8      347.73      346.43     10.54 o 
  -3  10   8        0.83        3.26      2.37 o 
  -2  10   8      254.78      240.87      7.64 o 
  -1  10   8     1768.93     1727.20     24.49 o 
   0  10   8      856.02      826.26     16.82 o 
   1  10   8       43.80       48.77      3.09 o 
   2  10   8      112.94      117.13      3.91 o 
   3  10   8       79.41       90.35      3.33 o 
   4  10   8      345.87      350.87      9.82 o 
   5  10   8        3.59        3.94      1.68 o 
  -5  11   8       51.60       49.74      2.44 o 
  -4  11   8      102.00       99.59      3.40 o 
  -3  11   8      377.63      376.92     11.20 o 
  -2  11   8      569.52      540.15     13.71 o 
  -1  11   8      175.70      149.81      4.57 o 
   0  11   8       46.15       41.78      3.05 o 
   1  11   8       28.70       41.53      2.71 o 
   2  11   8      333.67      327.83      9.19 o 
   3  11   8        4.49       11.07      2.02 o 
   4  11   8       16.70       18.99      2.13 o 
  -5  12   8        1.77        2.30      2.74 o 
  -4  12   8       22.75       27.74      2.33 o 
  -3  12   8      297.51      259.97      7.13 o 
  -2  12   8       49.42       54.50      3.05 o 
  -1  12   8       25.14       26.92      2.88 o 
   0  12   8       65.22       60.93      3.19 o 
   1  12   8        0.35        0.00      3.98 o 
   2  12   8       12.21       13.51      2.33 o 
   3  12   8       39.33       48.39      2.61 o 
   4  12   8       11.52       13.30      1.68 o 
  -4  13   8       26.21       30.28      2.09 o 
  -3  13   8       61.50       50.57      2.85 o 
  -2  13   8       32.90       31.55      2.74 o 
  -1  13   8       16.35       11.55      2.37 o 
   0  13   8      374.36      313.47      8.75 o 
   1  13   8      335.65      345.88     10.33 o 
   2  13   8      121.85      120.75      3.74 o 
   3  13   8       30.73       32.61      2.06 o 
  -3  14   8        2.09        4.15      1.54 o 
  -2  14   8      432.49      390.76     10.11 o 
  -1  14   8      347.56      344.89      9.75 o 
   0  14   8       15.00       22.97      2.19 o 
   1  14   8        2.00        2.88      2.06 o 
   2  14   8        0.18        1.03      1.71 o 
  -2  15   8        2.99       13.37      1.68 o 
  -1  15   8       78.22       82.65      2.68 o 
   0  15   8       40.31       34.23      2.20 o 
   1  15   8        0.09        0.62      3.02 o 
  -7   1   9        0.15        0.41      3.12 o 
  -6   1   9      147.42      156.62      4.98 o 
  -5   1   9        3.63        0.31      5.14 o 
  -4   1   9     3658.30     3983.69     38.48 o 
  -3   1   9     4263.56     4355.35     38.52 o 
  -2   1   9        0.93        3.50      1.99 o 
  -1   1   9     1460.23     1354.62     18.91 o 
   0   1   9      724.64      690.41     13.79 o 
   1   1   9      144.03      139.39      4.36 o 
   2   1   9       17.62       13.85      2.54 o 
   3   1   9        1.14        0.00      4.32 o 
   4   1   9        9.70       11.31      2.50 o 
   5   1   9      249.25      242.71      7.12 o 
   6   1   9       15.81       18.75      1.85 o 
  -7   2   9       12.71        7.27      2.02 o 
  -6   2   9        7.61       16.04      2.26 o 
  -5   2   9      915.49      938.93     17.97 o 
  -4   2   9       75.63       79.81      3.60 o 
  -3   2   9      891.23      900.40     16.59 o 
  -2   2   9     4323.26     4306.65     36.71 o 
  -1   2   9      138.36      207.63      6.01 o 
   0   2   9      775.76      705.19     13.70 o 
   1   2   9     2611.99     2554.71     27.77 o 
   2   2   9      226.48      235.75      7.08 o 
   3   2   9      630.21      627.92     14.52 o 
   4   2   9       85.21       82.02      3.36 o 
   5   2   9        0.23        4.73      1.85 o 
   6   2   9       81.37       83.68      2.88 o 
  -7   3   9        8.77       12.44      1.92 o 
  -6   3   9       20.80       20.74      2.71 o 
  -5   3   9      555.36      560.88     14.06 o 
  -4   3   9     1060.15     1045.47     18.78 o 
  -3   3   9       23.85       26.61      2.78 o 
  -2   3   9      118.66      109.05      3.33 o 
  -1   3   9      192.88      184.01      5.67 o 
   0   3   9      593.93      555.94     12.27 o 
   1   3   9     1813.58     1773.18     22.89 o 
   2   3   9      587.75      588.76     13.79 o 
   3   3   9      159.85      159.08      5.19 o 
   4   3   9      382.36      401.65     11.75 o 
   5   3   9      107.03      104.88      3.54 o 
   6   3   9        9.13       12.65      1.89 o 
  -7   4   9       29.00       29.01      2.13 o 
  -6   4   9        3.32        1.54      2.02 o 
  -5   4   9       18.00       17.52      2.67 o 
  -4   4   9       38.78       30.04      2.71 o 
  -3   4   9      808.46      805.01     16.05 o 
  -2   4   9      139.40      131.89      3.98 o 
  -1   4   9     1324.58     1313.46     19.25 o 
   0   4   9      296.78      257.91      7.75 o 
   1   4   9       47.44       48.02      2.71 o 
   2   4   9       42.48       41.60      2.61 o 
   3   4   9        3.38       10.01      2.13 o 
   4   4   9        0.16        0.00      3.80 o 
   5   4   9       80.44       81.71      3.16 o 
   6   4   9      446.72      428.60      9.40 o 
  -7   5   9       13.83       15.57      1.85 o 
  -6   5   9       54.90       56.02      2.85 o 
  -5   5   9       83.55       87.20      3.74 o 
  -4   5   9      617.09      596.81     13.96 o 
  -3   5   9      786.46      824.64     16.42 o 
  -2   5   9      190.42      167.82      5.22 o 
  -1   5   9     2406.18     2300.81     26.33 o 
   0   5   9      935.60      894.57     16.18 o 
   1   5   9      221.55      217.92      6.67 o 
   2   5   9     1525.46     1545.53     22.78 o 
   3   5   9        7.89        6.96      2.13 o 
   4   5   9      276.60      299.42      8.64 o 
   5   5   9        2.81       -0.93      3.46 o 
  -7   6   9        7.58        3.74      1.34 o 
  -6   6   9       23.04       20.57      2.40 o 
  -5   6   9      205.42      214.26      6.63 o 
  -4   6   9       69.06       58.63      3.26 o 
  -3   6   9     1020.00     1008.64     18.18 o 
  -2   6   9      113.56      124.83      3.95 o 
  -1   6   9      557.75      541.69     13.06 o 
   0   6   9      309.24      271.68      8.33 o 
   1   6   9      112.89      116.69      3.74 o 
   2   6   9      309.72      286.77      8.74 o 
   3   6   9       31.31       26.44      2.74 o 
   4   6   9       28.85       24.14      2.50 o 
   5   6   9       44.44       43.63      2.54 o 
  -6   7   9       20.69       15.57      1.95 o 
  -5   7   9       15.48       16.77      2.33 o 
  -4   7   9       74.52       66.77      3.19 o 
  -3   7   9      157.98      150.90      4.16 o 
  -2   7   9       43.35       50.90      2.92 o 
  -1   7   9       88.34       88.71      3.16 o 
   0   7   9      152.75      149.63      4.36 o 
   1   7   9      167.61      168.58      5.39 o 
   2   7   9       25.79       21.46      2.47 o 
   3   7   9      434.96      438.21     12.38 o 
   4   7   9       44.06       45.79      2.61 o 
   5   7   9       77.02       74.37      2.64 o 
  -6   8   9        0.15        2.09      2.95 o 
  -5   8   9       86.10       67.99      2.88 o 
  -4   8   9      102.94      106.68      3.67 o 
  -3   8   9      116.43      124.97      4.15 o 
  -2   8   9     1361.76     1237.63     20.42 o 
  -1   8   9      115.08      109.34      3.60 o 
   0   8   9      385.25      342.19      9.41 o 
   1   8   9       37.90       37.21      2.47 o 
   2   8   9       39.44       35.67      2.78 o 
   3   8   9      193.41      192.33      5.50 o 
   4   8   9       13.28       15.05      2.16 o 
   5   8   9      275.76      276.97      7.65 o 
  -6   9   9        4.31        4.39      1.47 o 
  -5   9   9       52.34       56.26      2.61 o 
  -4   9   9      103.00       89.80      3.50 o 
  -3   9   9       22.32       22.32      2.64 o 
  -2   9   9       72.30       60.11      3.33 o 
  -1   9   9       17.15       27.29      2.74 o 
   0   9   9      747.75      673.39     15.27 o 
   1   9   9      269.39      289.60      8.63 o 
   2   9   9        0.11       -0.58      3.56 o 
   3   9   9      233.99      222.09      6.71 o 
   4   9   9      245.14      237.99      7.26 o 
  -5  10   9        9.35        9.74      2.06 o 
  -4  10   9      259.94      231.83      7.33 o 
  -3  10   9       13.72       15.29      2.50 o 
  -2  10   9      306.10      312.71      9.19 o 
  -1  10   9       15.55       12.38      2.40 o 
   0  10   9      101.24       91.51      3.64 o 
   1  10   9       14.40       10.08      2.37 o 
   2  10   9       36.82       36.28      2.78 o 
   3  10   9        1.67        3.39      1.95 o 
   4  10   9        3.67        0.72      1.85 o 
  -5  11   9        2.86        4.35      1.41 o 
  -4  11   9      204.70      204.07      5.74 o 
  -3  11   9      564.95      539.94     12.68 o 
  -2  11   9       76.50       62.83      3.02 o 
  -1  11   9      172.75      160.63      5.15 o 
   0  11   9      206.25      193.26      6.02 o 
   1  11   9        7.80       10.25      2.23 o 
   2  11   9        0.56        4.04      2.02 o 
   3  11   9      112.90      120.63      3.61 o 
   4  11   9       34.51       32.41      1.92 o 
  -4  12   9       75.44       83.54      2.85 o 
  -3  12   9       21.33       15.02      2.19 o 
  -2  12   9      105.11      115.72      3.74 o 
  -1  12   9       58.15       39.45      2.61 o 
   0  12   9       68.60       57.09      2.88 o 
   1  12   9      250.09      247.66      7.74 o 
   2  12   9      345.87      313.89      9.30 o 
   3  12   9       24.36       23.83      2.06 o 
  -3  13   9       62.62       68.49      2.57 o 
  -2  13   9        3.27        3.19      3.60 o 
  -1  13   9      133.03      114.13      3.40 o 
   0  13   9       23.47       20.81      2.26 o 
   1  13   9      103.53      100.18      3.36 o 
   2  13   9       87.29       91.28      2.85 o 
  -2  14   9       92.08       92.63      2.82 o 
  -1  14   9       23.73       27.12      1.99 o 
   0  14   9      372.72      382.23      9.21 o 
   1  14   9       88.07       79.75      2.75 o 
  -7   0  10      520.74      547.83     10.51 o 
  -6   0  10      143.33      127.22      3.98 o 
  -5   0  10       22.45       33.94      3.19 o 
  -4   0  10      170.37      179.82      5.60 o 
  -3   0  10      109.08      101.58      3.43 o 
  -2   0  10       74.50       91.72      3.26 o 
  -1   0  10      353.66      449.54     12.02 o 
   0   0  10      384.02      402.16     11.55 o 
   1   0  10      746.25      802.01     16.42 o 
   2   0  10     5361.69     5478.73     47.36 o 
   3   0  10        6.37        9.26      2.64 o 
   4   0  10      416.30      424.86     12.38 o 
   5   0  10      397.82      437.88     11.03 o 
  -7   1  10        2.00        1.20      1.71 o 
  -6   1  10       35.26       31.65      2.64 o 
  -5   1  10     1172.49     1170.24     20.13 o 
  -4   1  10        0.60        1.95      4.83 o 
  -3   1  10      109.51      112.12      3.71 o 
  -2   1  10       58.80       52.08      2.92 o 
  -1   1  10       76.82       72.10      3.09 o 
   0   1  10      959.81      979.65     17.54 o 
   1   1  10       82.71       94.27      3.57 o 
   2   1  10     1894.99     1924.51     26.19 o 
   3   1  10      544.20      547.88     14.33 o 
   4   1  10      326.86      318.01      9.33 o 
   5   1  10      293.96      302.87      7.95 o 
  -7   2  10       26.29       31.21      2.02 o 
  -6   2  10      200.79      204.20      5.91 o 
  -5   2  10        2.73        4.32      5.24 o 
  -4   2  10       88.10       89.95      3.50 o 
  -3   2  10       52.11       75.26      3.36 o 
  -2   2  10       71.30       62.62      2.88 o 
  -1   2  10       85.97       64.93      2.81 o 
   0   2  10       70.35       65.16      3.12 o 
   1   2  10      337.63      331.60      9.50 o 
   2   2  10        0.72        1.54      2.50 o 
   3   2  10      575.84      589.63     14.65 o 
   4   2  10       23.08       26.16      2.61 o 
   5   2  10        0.56        1.13      3.36 o 
  -7   3  10      135.96      136.65      4.12 o 
  -6   3  10      137.94      130.59      4.19 o 
  -5   3  10      402.47      443.58     12.34 o 
  -4   3  10        7.12        8.78      2.50 o 
  -3   3  10     1611.98     1487.31     22.70 o 
  -2   3  10      421.64      423.60     12.00 o 
  -1   3  10      162.46      173.05      5.12 o 
   0   3  10       79.49       89.84      3.12 o 
   1   3  10       12.00       11.24      2.37 o 
   2   3  10      710.23      705.27     15.85 o 
   3   3  10     1111.19     1119.33     19.73 o 
   4   3  10        0.09        1.68      3.63 o 
   5   3  10      189.16      193.78      5.84 o 
  -7   4  10        3.82        4.01      1.58 o 
  -6   4  10       48.89       46.00      2.54 o 
  -5   4  10       87.13       81.09      3.43 o 
  -4   4  10      943.12      929.48     18.05 o 
  -3   4  10        2.31        3.05      4.56 o 
  -2   4  10      227.48      211.43      6.19 o 
  -1   4  10        3.43        9.19      2.02 o 
   0   4  10      490.04      494.56     12.80 o 
   1   4  10     4364.24     4308.12     39.61 o 
   2   4  10      494.58      461.12     12.94 o 
   3   4  10      138.06      141.97      4.22 o 
   4   4  10      636.59      688.74     14.39 o 
   5   4  10      131.28      138.66      4.29 o 
  -6   5  10        7.02        8.98      2.09 o 
  -5   5  10      202.56      187.48      5.95 o 
  -4   5  10       31.52       33.57      2.98 o 
  -3   5  10     1010.19     1026.26     18.45 o 
  -2   5  10      376.26      359.87      9.85 o 
  -1   5  10       23.26       12.58      2.33 o 
   0   5  10       30.50       42.56      2.64 o 
   1   5  10       10.66       12.27      2.40 o 
   2   5  10        4.00        9.12      2.13 o 
   3   5  10        0.95       -0.31      2.37 o 
   4   5  10       16.42       13.65      2.33 o 
   5   5  10       16.32       15.94      2.06 o 
  -6   6  10      334.67      361.59      8.96 o 
  -5   6  10        1.14       -0.75      3.77 o 
  -4   6  10      549.38      538.52     13.36 o 
  -3   6  10      242.36      243.62      7.53 o 
  -2   6  10      224.34      191.95      5.71 o 
  -1   6  10     1385.45     1331.38     20.88 o 
   0   6  10      149.32      131.82      3.88 o 
   1   6  10       30.43       36.35      2.43 o 
   2   6  10        1.02        2.43      2.13 o 
   3   6  10        2.96        0.86      4.01 o 
   4   6  10      180.83      192.98      6.05 o 
   5   6  10       45.15       41.13      2.16 o 
  -6   7  10      111.46      125.55      3.91 o 
  -5   7  10      124.17      124.96      3.91 o 
  -4   7  10       29.66       32.99      2.47 o 
  -3   7  10      531.80      573.69     13.95 o 
  -2   7  10      604.02      533.46     13.62 o 
  -1   7  10      827.90      762.47     16.15 o 
   0   7  10      142.96      135.62      3.95 o 
   1   7  10       14.30       17.14      2.13 o 
   2   7  10      131.97      133.96      4.22 o 
   3   7  10      315.36      306.31      8.81 o 
   4   7  10        3.11        6.17      1.99 o 
   5   7  10        1.89       -0.58      2.74 o 
  -6   8  10        0.57        1.54      1.54 o 
  -5   8  10       33.39       26.00      2.30 o 
  -4   8  10        0.11        2.33      3.39 o 
  -3   8  10       96.16       94.28      3.74 o 
  -2   8  10      396.71      374.25     10.27 o 
  -1   8  10        6.19        8.84      2.13 o 
   0   8  10        1.41       -1.23      3.98 o 
   1   8  10      222.83      204.19      6.12 o 
   2   8  10      260.25      264.06      8.15 o 
   3   8  10       18.84       18.27      2.30 o 
   4   8  10        0.50        0.79      1.95 o 
  -5   9  10      173.28      188.23      5.88 o 
  -4   9  10        3.45       -1.68      3.60 o 
  -3   9  10        2.61        4.11      4.11 o 
  -2   9  10      354.89      400.65     11.75 o 
  -1   9  10       33.97       46.81      2.98 o 
   0   9  10      235.99      226.13      6.91 o 
   1   9  10        7.47        6.41      2.33 o 
   2   9  10       32.40       30.49      2.71 o 
   3   9  10       27.75       34.19      2.50 o 
   4   9  10      216.76      203.48      5.92 o 
  -5  10  10       15.66       10.49      1.68 o 
  -4  10  10      392.14      380.94      9.90 o 
  -3  10  10      530.02      478.04     12.09 o 
  -2  10  10       19.65       20.74      2.74 o 
  -1  10  10      117.91      131.70      3.98 o 
   0  10  10      463.82      446.06     12.21 o 
   1  10  10        6.40        0.27      4.05 o 
   2  10  10      107.77       93.86      3.40 o 
   3  10  10       93.53       91.86      2.99 o 
  -4  11  10        5.10        4.90      1.75 o 
  -3  11  10       11.35       14.36      2.40 o 
  -2  11  10      394.21      380.59     10.55 o 
  -1  11  10       67.19       55.65      2.81 o 
   0  11  10        3.76        3.57      2.06 o 
   1  11  10      340.88      316.17      8.47 o 
   2  11  10       62.52       57.61      2.74 o 
   3  11  10       48.30       44.84      2.30 o 
  -3  12  10       45.34       40.92      2.20 o 
  -2  12  10       15.72       21.70      2.09 o 
  -1  12  10        0.00        3.12      3.36 o 
   0  12  10      113.70      106.00      3.33 o 
   1  12  10       72.02       59.37      2.68 o 
   2  12  10      133.78      144.78      4.36 o 
  -2  13  10      307.96      280.95      7.89 o 
  -1  13  10      146.80      131.05      4.26 o 
   0  13  10        7.53        5.83      1.82 o 
   1  13  10       16.07       15.09      1.82 o 
  -6   1  11       71.28       77.04      2.92 o 
  -5   1  11        0.19       -1.17      3.84 o 
  -4   1  11        1.17        3.60      2.30 o 
  -3   1  11       10.34       62.84      2.98 o 
  -2   1  11        3.89        8.43      1.95 o 
  -1   1  11      320.56      310.47      9.30 o 
   0   1  11      272.18      262.99      7.74 o 
   1   1  11      548.09      515.71     13.88 o 
   2   1  11        6.60        8.60      2.64 o 
   3   1  11      337.23      333.68     10.09 o 
   4   1  11        0.37        0.27      3.94 o 
   5   1  11        0.85       -1.65      3.26 o 
  -6   2  11       38.68       41.71      2.64 o 
  -5   2  11      357.50      386.14     10.16 o 
  -4   2  11      246.65      250.44      7.08 o 
  -3   2  11       64.86       77.64      3.26 o 
  -2   2  11      165.25      150.58      4.50 o 
  -1   2  11      350.82      351.41     10.19 o 
   0   2  11      290.54      270.63      7.98 o 
   1   2  11        0.19       -0.96      4.22 o 
   2   2  11      882.27      926.69     18.35 o 
   3   2  11       80.04       87.71      3.36 o 
   4   2  11       95.14       94.50      3.30 o 
   5   2  11        0.12       -2.64      2.98 o 
  -6   3  11       17.72       14.06      2.09 o 
  -5   3  11      133.21      130.16      4.19 o 
  -4   3  11        6.57        4.08      4.70 o 
  -3   3  11      903.94      903.60     17.90 o 
  -2   3  11       89.83       92.39      3.50 o 
  -1   3  11      284.99      249.92      7.57 o 
   0   3  11      998.13     1005.27     18.83 o 
   1   3  11       87.95       86.65      3.50 o 
   2   3  11      192.40      191.90      5.70 o 
   3   3  11        8.11       15.60      2.37 o 
   4   3  11       29.56       29.05      2.43 o 
   5   3  11        1.18        1.85      1.68 o 
  -6   4  11      170.81      179.70      5.43 o 
  -5   4  11       54.57       67.30      3.43 o 
  -4   4  11      183.16      211.82      6.36 o 
  -3   4  11      469.11      501.83     13.59 o 
  -2   4  11      453.71      453.69     12.62 o 
  -1   4  11       71.91       77.99      3.43 o 
   0   4  11     1027.63     1003.26     18.98 o 
   1   4  11       25.83       27.84      2.81 o 
   2   4  11      514.38      524.38     13.60 o 
   3   4  11     1809.17     1846.40     24.66 o 
   4   4  11       11.49       12.99      2.09 o 
   5   4  11        0.15       -3.08      3.08 o 
  -6   5  11       16.18       19.30      1.92 o 
  -5   5  11       53.47       59.24      2.92 o 
  -4   5  11      411.86      387.64     10.07 o 
  -3   5  11      226.92      220.81      6.43 o 
  -2   5  11      875.29      826.51     17.17 o 
  -1   5  11       34.14       33.33      2.47 o 
   0   5  11        1.90        4.01      2.16 o 
   1   5  11     1364.67     1320.94     21.29 o 
   2   5  11       39.61       39.99      2.98 o 
   3   5  11      120.94      131.30      4.09 o 
   4   5  11      697.83      764.40     14.03 o 
  -6   6  11       11.55       11.45      1.68 o 
  -5   6  11       66.17       65.88      2.85 o 
  -4   6  11      210.81      224.66      6.19 o 
  -3   6  11      115.52      107.94      3.81 o 
  -2   6  11       20.76       19.95      2.71 o 
  -1   6  11        8.80       12.51      2.43 o 
   0   6  11      130.46      117.78      3.98 o 
   1   6  11       17.15       20.85      2.71 o 
   2   6  11        0.37       -1.75      4.04 o 
   3   6  11       20.61       22.01      2.57 o 
   4   6  11       17.28       16.94      2.16 o 
  -5   7  11      115.14      101.78      3.16 o 
  -4   7  11       11.68       11.42      2.23 o 
  -3   7  11        2.78       -4.18      4.18 o 
  -2   7  11       25.02       26.78      2.95 o 
  -1   7  11      584.89      537.38     13.61 o 
   0   7  11       79.42       61.18      3.33 o 
   1   7  11      323.03      330.35      9.19 o 
   2   7  11      391.44      390.53     11.37 o 
   3   7  11      275.36      285.18      7.81 o 
   4   7  11      352.75      334.01      8.90 o 
  -5   8  11        6.30        8.67      1.75 o 
  -4   8  11       90.78       86.22      3.19 o 
  -3   8  11      310.82      270.88      8.47 o 
  -2   8  11      510.06      482.95     12.56 o 
  -1   8  11      128.30      119.91      3.81 o 
   0   8  11      968.22      939.92     17.75 o 
   1   8  11       26.76       30.38      2.54 o 
   2   8  11      793.84      769.29     14.98 o 
   3   8  11      554.86      592.79     12.24 o 
   4   8  11      118.76      125.80      3.85 o 
  -5   9  11        0.51       -2.91      2.91 o 
  -4   9  11       24.00       25.13      2.19 o 
  -3   9  11      215.93      177.74      5.09 o 
  -2   9  11       86.70      105.29      3.71 o 
  -1   9  11      141.84      132.47      3.85 o 
   0   9  11       26.42       25.96      2.47 o 
   1   9  11      105.56      123.04      3.60 o 
   2   9  11      386.48      367.31     10.07 o 
   3   9  11        1.52        2.37      3.43 o 
  -4  10  11       38.17       43.49      2.20 o 
  -3  10  11       69.16       66.67      2.75 o 
  -2  10  11      194.65      171.88      4.98 o 
  -1  10  11        1.31        4.97      2.23 o 
   0  10  11        2.68       -1.95      3.43 o 
   1  10  11        7.63        5.48      2.06 o 
   2  10  11       26.65       30.93      2.16 o 
   3  10  11       16.83       22.53      1.95 o 
  -3  11  11        0.13        0.89      1.58 o 
  -2  11  11      179.84      153.03      4.67 o 
  -1  11  11      203.39      231.92      7.12 o 
   0  11  11       63.75       72.12      2.99 o 
   1  11  11      194.33      178.70      5.30 o 
   2  11  11       91.72      112.30      3.43 o 
  -2  12  11       58.76       57.78      2.50 o 
  -1  12  11      288.57      265.73      7.72 o 
   0  12  11      346.29      319.03      8.31 o 
   1  12  11      124.16      122.16      3.64 o 
  -6   0  12      207.51      251.66      7.46 o 
  -5   0  12      131.48      162.51      5.08 o 
  -4   0  12      398.54      456.03     12.34 o 
  -3   0  12      294.70      281.24      8.33 o 
  -2   0  12      279.23      294.63      9.53 o 
  -1   0  12     1046.20     1135.24     20.72 o 
   0   0  12      138.25      135.89      4.43 o 
   1   0  12      878.92      902.87     18.42 o 
   2   0  12      345.40      344.50      9.68 o 
   3   0  12       45.79       65.89      3.09 o 
   4   0  12      123.25      120.93      3.57 o 
  -6   1  12       46.02       54.10      2.44 o 
  -5   1  12      111.04      111.07      3.57 o 
  -4   1  12        4.67        9.50      2.43 o 
  -3   1  12      122.98      150.35      4.64 o 
  -2   1  12        1.59        0.69      2.37 o 
  -1   1  12      420.58      378.78     10.86 o 
   0   1  12      503.59      521.59     14.25 o 
   1   1  12     1749.43     1794.21     25.89 o 
   2   1  12        6.70        7.92      2.23 o 
   3   1  12        0.78        0.82      4.11 o 
   4   1  12      106.97      119.76      3.33 o 
  -6   2  12       19.13       17.80      1.89 o 
  -5   2  12      148.89      142.05      4.50 o 
  -4   2  12       19.57       15.33      2.71 o 
  -3   2  12       26.25       25.65      2.91 o 
  -2   2  12      197.44      191.23      5.98 o 
  -1   2  12      132.79      125.82      4.33 o 
   0   2  12       22.01       33.53      2.98 o 
   1   2  12        1.75        9.80      2.30 o 
   2   2  12        3.92        8.02      2.47 o 
   3   2  12       20.64       24.55      2.40 o 
   4   2  12       17.73       17.07      2.02 o 
  -6   3  12       52.91       65.53      2.57 o 
  -5   3  12      110.67      127.17      3.81 o 
  -4   3  12       45.31       53.64      3.19 o 
  -3   3  12      271.95      255.59      7.60 o 
  -2   3  12        0.99       -3.56      4.56 o 
  -1   3  12      773.05      782.24     16.80 o 
   0   3  12     1099.58     1101.45     19.76 o 
   1   3  12       32.61       34.91      2.85 o 
   2   3  12       16.42       64.52      3.26 o 
   3   3  12       35.65       35.36      2.57 o 
   4   3  12        2.39        1.54      2.88 o 
  -6   4  12        5.73        6.48      1.61 o 
  -5   4  12      316.46      301.04      8.03 o 
  -4   4  12      378.55      412.57     11.61 o 
  -3   4  12       76.41       75.59      3.64 o 
  -2   4  12     1153.21     1055.34     19.49 o 
  -1   4  12      401.72      382.38     10.20 o 
   0   4  12       16.89       14.47      2.50 o 
   1   4  12      677.48      677.05     15.46 o 
   2   4  12      922.28      945.58     17.60 o 
   3   4  12      122.43      122.04      3.67 o 
   4   4  12       27.64       33.95      2.33 o 
  -5   5  12       10.11       13.13      2.02 o 
  -4   5  12      169.27      169.23      5.36 o 
  -3   5  12      303.31      263.29      7.50 o 
  -2   5  12       16.46       16.56      3.02 o 
  -1   5  12      197.73      163.87      4.91 o 
   0   5  12      144.95      130.79      3.95 o 
   1   5  12      380.08      383.64     11.23 o 
   2   5  12      106.92      111.95      3.81 o 
   3   5  12      291.83      280.32      7.82 o 
   4   5  12        1.82       -1.61      3.43 o 
  -5   6  12       56.75       63.61      2.54 o 
  -4   6  12       19.18       13.58      2.33 o 
  -3   6  12      254.61      216.07      6.74 o 
  -2   6  12     1094.15     1071.10     18.58 o 
  -1   6  12       18.49       14.37      2.33 o 
   0   6  12      425.67      392.64     11.45 o 
   1   6  12      268.64      293.07      8.46 o 
   2   6  12        0.52       -4.59      4.59 o 
   3   6  12       15.39       14.02      2.30 o 
  -5   7  12        6.66       10.28      1.75 o 
  -4   7  12      406.48      410.90     10.21 o 
  -3   7  12      153.50      146.62      3.99 o 
  -2   7  12      116.28      121.06      3.78 o 
  -1   7  12      135.48      151.35      4.46 o 
   0   7  12      190.09      210.58      6.67 o 
   1   7  12        6.84        9.50      2.37 o 
   2   7  12       26.17       30.90      2.57 o 
   3   7  12      131.12      146.03      4.43 o 
  -4   8  12        7.61        9.15      1.89 o 
  -3   8  12      154.65      175.15      5.43 o 
  -2   8  12       55.79       44.77      2.74 o 
  -1   8  12       23.09       27.84      2.61 o 
   0   8  12       23.92       23.18      2.33 o 
   1   8  12      174.42      181.07      5.05 o 
   2   8  12       78.98       68.26      2.92 o 
   3   8  12       20.58       15.12      1.89 o 
  -4   9  12        0.60        2.06      2.67 o 
  -3   9  12        1.87       -1.78      3.56 o 
  -2   9  12      147.54      125.56      4.02 o 
  -1   9  12      453.84      422.66     10.80 o 
   0   9  12        4.62        5.04      1.85 o 
   1   9  12       42.51       40.54      2.33 o 
   2   9  12       53.57       53.97      2.47 o 
  -3  10  12      136.27      142.93      4.29 o 
  -2  10  12      159.15      147.33      4.57 o 
  -1  10  12      148.76      130.59      4.02 o 
   0  10  12       83.92       89.10      2.95 o 
   1  10  12       18.04       19.51      1.95 o 
  -2  11  12       16.22       17.59      1.85 o 
  -1  11  12       89.08       86.79      2.68 o 
   0  11  12        1.25        1.13      2.95 o 
  -5   1  13      111.72      116.34      3.37 o 
  -4   1  13       19.35       24.45      2.61 o 
  -3   1  13      281.91      260.85      7.50 o 
  -2   1  13       15.71       13.99      2.54 o 
  -1   1  13      264.68      236.79      7.12 o 
   0   1  13       25.13       22.97      2.88 o 
   1   1  13      122.63      122.61      3.95 o 
   2   1  13        5.63        6.20      2.43 o 
   3   1  13      304.38      313.70      9.02 o 
  -5   2  13       21.87       21.84      2.13 o 
  -4   2  13      358.44      348.52      9.20 o 
  -3   2  13       60.65       61.10      3.22 o 
  -2   2  13       86.59       91.22      3.74 o 
  -1   2  13       64.73       58.29      3.50 o 
   0   2  13       69.94       73.97      3.74 o 
   1   2  13      137.94      140.40      4.43 o 
   2   2  13       19.29       20.13      2.37 o 
   3   2  13        7.23       11.00      2.09 o 
  -5   3  13       35.19       39.41      2.37 o 
  -4   3  13        1.36        2.91      3.87 o 
  -3   3  13      259.30      272.41      8.46 o 
  -2   3  13       59.76       48.41      3.02 o 
  -1   3  13       15.73       24.51      2.74 o 
   0   3  13        4.02       -3.33      4.22 o 
   1   3  13      110.76      112.37      3.71 o 
   2   3  13      227.87      231.29      7.53 o 
   3   3  13        4.37        3.77      1.78 o 
  -5   4  13        6.71       14.81      1.85 o 
  -4   4  13       27.54       24.28      2.26 o 
  -3   4  13       18.69       19.41      2.40 o 
  -2   4  13        2.90       -4.28      4.28 o 
  -1   4  13       88.71       92.63      3.53 o 
   0   4  13       92.68      101.21      3.74 o 
   1   4  13       35.79       34.95      2.71 o 
   2   4  13      318.21      345.65     10.26 o 
   3   4  13      113.34      117.42      3.54 o 
  -5   5  13      243.03      244.74      6.96 o 
  -4   5  13       54.75       60.93      2.71 o 
  -3   5  13       21.04       24.96      2.47 o 
  -2   5  13        2.65        6.20      2.16 o 
  -1   5  13       18.86       19.68      2.50 o 
   0   5  13       62.40       59.49      3.02 o 
   1   5  13        2.60       -0.75      3.84 o 
   2   5  13      511.76      515.01     11.88 o 
   3   5  13      386.53      419.23      9.56 o 
  -4   6  13       21.63       26.61      2.06 o 
  -3   6  13      131.91      111.80      3.64 o 
  -2   6  13       57.00       51.84      2.74 o 
  -1   6  13       25.42       26.20      2.33 o 
   0   6  13       40.81       32.21      2.57 o 
   1   6  13       12.81       12.58      2.13 o 
   2   6  13      107.84      101.84      3.26 o 
  -4   7  13       25.49       21.26      1.82 o 
  -3   7  13       33.94       33.16      2.47 o 
  -2   7  13        4.57        5.04      1.82 o 
  -1   7  13      118.32      123.48      4.05 o 
   0   7  13       10.58        4.70      1.89 o 
   1   7  13        0.75       -1.30      3.22 o 
   2   7  13       80.97       85.98      2.85 o 
  -3   8  13      174.32      217.72      6.26 o 
  -2   8  13       47.04       47.20      2.44 o 
  -1   8  13        0.41        3.19      1.71 o 
   0   8  13       12.53       19.75      1.89 o 
   1   8  13      303.97      287.21      8.27 o 
   2   8  13        1.65        1.34      2.98 o 
  -3   9  13       84.82       84.80      2.64 o 
  -2   9  13        9.18        7.58      1.89 o 
  -1   9  13       76.48       70.91      2.75 o 
   0   9  13       77.88       81.89      2.81 o 
   1   9  13        3.02        0.00      2.98 o 
  -1  10  13       38.76       46.31      2.09 o 
  -4   0  14        3.18        2.33      3.50 o 
  -3   0  14       95.08      107.30      3.60 o 
  -2   0  14       73.10       90.76      3.47 o 
  -1   0  14      208.44      219.21      6.94 o 
   0   0  14     1144.33     1175.89     18.92 o 
   1   0  14        0.11        0.00      1.95 o 
   2   0  14      609.25      659.29     12.46 o 
  -4   1  14      113.75      128.71      3.91 o 
  -3   1  14        1.76        9.87      1.92 o 
  -2   1  14      583.35      569.34     13.41 o 
  -1   1  14      202.03      192.62      5.78 o 
   0   1  14       77.19       71.17      3.23 o 
   1   1  14      212.62      237.30      7.32 o 
   2   1  14        2.66        4.83      2.02 o 
  -4   2  14        2.52        6.65      1.92 o 
  -3   2  14       60.39       61.04      2.81 o 
  -2   2  14        6.05        5.72      2.09 o 
  -1   2  14       24.59       20.88      2.40 o 
   0   2  14        0.72       -2.33      3.63 o 
   1   2  14        9.02       10.39      2.37 o 
   2   2  14        2.59        3.12      1.95 o 
  -4   3  14      124.67      137.91      4.16 o 
  -3   3  14        4.80        9.15      2.02 o 
  -2   3  14       36.62       38.27      2.74 o 
  -1   3  14      401.80      380.93     11.10 o 
   0   3  14        9.25       12.72      2.23 o 
   1   3  14      496.55      499.96     11.61 o 
   2   3  14      232.23      245.08      6.74 o 
  -4   4  14       12.89       17.18      1.82 o 
  -3   4  14      135.74      138.23      4.19 o 
  -2   4  14       12.96        8.16      2.09 o 
  -1   4  14      173.73      178.53      5.33 o 
   0   4  14      540.49      585.26     12.58 o 
   1   4  14      127.36      125.57      4.05 o 
   2   4  14      138.74      141.98      4.36 o 
  -4   5  14        2.49        0.62      1.51 o 
  -3   5  14       72.33       60.33      2.51 o 
  -2   5  14       29.30       36.97      2.37 o 
  -1   5  14       10.44       11.28      2.02 o 
   0   5  14       86.82       80.28      3.05 o 
   1   5  14      110.85      134.27      4.33 o 
   2   5  14        2.15        1.41      2.85 o 
  -3   6  14        5.25        9.08      1.54 o 
  -2   6  14       15.86       21.84      1.95 o 
  -1   6  14       43.04       41.20      2.47 o 
   0   6  14      108.15      105.35      3.40 o 
   1   6  14        3.61        7.23      1.78 o 
  -2   7  14       19.14       10.39      1.75 o 
  -1   7  14       50.87       64.91      2.54 o 
   0   7  14       14.15       12.45      1.75 o 
   1   7  14       93.95       87.01      2.58 o 
  -1   8  14        9.46       13.82      1.54 o 
  -3   1  15      237.10      240.35      6.33 o 
  -2   1  15       39.51       49.01      2.33 o 
  -1   1  15        0.66        1.61      3.02 o 
   0   1  15       12.72       13.10      1.92 o 
   1   1  15        0.53        3.67      1.51 o 
  -3   2  15        5.01        5.00      1.61 o 
  -2   2  15       74.30       78.15      2.64 o 
  -1   2  15       20.76       16.87      1.95 o 
   0   2  15        9.55       16.70      1.89 o 
   1   2  15       48.18       44.74      2.09 o 
  -3   3  15        3.83        1.54      1.54 o 
  -2   3  15        1.54       -1.95      3.05 o 
  -1   3  15      121.54      122.96      3.74 o 
   0   3  15       14.60        9.84      1.78 o 
   1   3  15        6.24        8.78      1.68 o 
  -2   4  15       78.44       80.46      2.51 o 
  -1   4  15      139.17      169.05      4.91 o 
   0   4  15       76.96       75.93      2.51 o 
  -1   5  15       66.54       56.21      2.23 o 
                                                 
